# Supplementary material for: ZEB1-AS1 initiates a miRNA-mediated ceRNA network to facilitate gastric cancer progression
Source: Cancer Cell Int. 2019 Feb 6;19:27. doi: 10.1186/s12935-019-0742-0 (PMC6364449; doi:10.1186/s12935-019-0742-0)
Supplement: Supplementary file 4 — Additional file 4. The down-regulated miRNAs were obtained by screening the TCGA database. [file 12935_2019_742_MOESM4_ESM.xlsx]

## Sheet: Sheet1
mir-6510
mir-1-2
mir-133a-1
mir-1-1
mir-133a-2
mir-133b
mir-490
mir-204
mir-145
mir-139
mir-5683
mir-129-1
mir-3658
mir-802
mir-129-2
mir-7704
mir-143
mir-486-2
mir-383
mir-486-1
mir-551b
mir-610
mir-6512
mir-29c
mir-6499
mir-548y
mir-195
mir-4648
mir-4436b-2
mir-9-1
mir-3116-1
mir-149
mir-9-2
mir-6778
mir-9-3
mir-30a
