# Supplementary material for: ZEB1-AS1 initiates a miRNA-mediated ceRNA network to facilitate gastric cancer progression
Source: Cancer Cell Int. 2019 Feb 6;19:27. doi: 10.1186/s12935-019-0742-0 (PMC6364449; doi:10.1186/s12935-019-0742-0)
Supplement: Supplementary file 5 — Additional file 5. The miRNAs binding to ZEB1-AS1 were predicted using RNA22 software. [file 12935_2019_742_MOESM5_ESM.xlsx]

## Sheet: Sheet1
mirNA	leftmost	folding	predicted	targeting	base	base	base	span of	p-value
identifier	position	energy	target site	miRNA	pairing-lncRNA	pairing-miRNA	pairs in	target
	of	(in					putative
	predicted	-Kcal/mol),					heteroduplex
	target	includes
	site	contribution
		from
		linker
-mir-1180-3p	1129	-17.5	GAAAACTGAAACGTGACCGGAGT	TTTCCGGCTCGCGTGGGTGTGT	....(((...((((((((((((.	.)))))).)))))).)))....	15	23	0.00992	mir-1180-3p
-mir-1225-3p	1180	-12	CACAATGACACATAGTAGGTGCTCA	TGAGCCCCTGTGCCGCCCCCAG	..........(((((..((.(((((	))))))))))))..........	12	25	0.00992	mir-1225-3p
-mir-1226-3p	1180	-12.7	CACAATGACACATAGTAGGTGC	TCACCAGCCCTGTGTTCCCTAG	......((((((..((.((((.	.)))).))..))))))......	12	22	0.00992	mir-1226-3p
-mir-1228-5p	1186	-13.2	GACACATAGTAGGTGCTCAA	GTGGGCGGGGGCAGGTGTGTG	.((((((.((...((((((.	.))))))...))..)))))).	14	20	0.00992	mir-1228-5p
-mir-1231	1164	-14.9	GTAGTACATCACCTAGCAC	GTGTCTGGGCGGACAGCTGC	(((((...((.((((((((	))).))))).))...)))))	15	19	0.00992	mir-1231
-mir-1273h-5p	1162	-12	ACGTAGTACATCACCTAG	CTGGGAGGTCAAGGCTGCAGT	(((((((..(((.(((((	))))).)))....))))).))	15	18	0.00992	mir-1273h-5p
-mir-128-3p	1138	-15.4	AACGTGACCGGAGTATTGGA	TCACAGTGAACCGGTCTCTTT	...(.((((((..(((((((	)).)))))..)))))).)...	14	20	0.00992	mir-128-3p
-mir-1306-3p	1170	-17.2	CATCACCTAGCACAATGA	ACGTTGGCTCTGGTGGTG	(((((((.(((.(((((.	.))))))))..)))))))	15	18	0.00992	mir-1306-3p
-mir-1468-5p	1132	-13.4	AACTGAAACGTGACCGGAG	CTCCGTTTGCCTGTTTCGCTG	...(((((((..(.(((((	))))).)..)..))))))...	13	19	0.00992	mir-1468-5p
-mir-1911-5p	1180	-16.1	CACAATGACACATAGTAGGTGCTCA	TGAGTACCGCCATGTCTGTTGGG	..((((((((....((.((((((((	))))))))))..)))).))))..	18	25	0.00992	mir-1911-5p
-mir-1914-5p	1136	-14.1	GAAACGTGACCGGAGTATTGGA	CCCTGTGCCCGGCCCACTTCTG	.....(((.((((.((((.((.	.)).))))))))..))).....	13	22	0.00992	mir-1914-5p
-mir-200c-3p	1135	-13.6	TGAAACGTGACCGGAGTATTG	TAATACTGCCGGGTAATGATGGA	.....(((..(((((((((((	))))))).))))...))).....	14	21	0.00992	mir-200c-3p
-mir-29b-3p	1178	-13.1	AGCACAATGACACATAGTAGGTGCTC	TAGCACCATTTGAAATCAGTGTT	.((((..(((.....(((.((((((.	.))))))))).....))))))).	16	26	0.00992	mir-29b-3p
-mir-3135a	1161	-15	AACGTAGTACATCACCTAGCA	TGCCTAGGCTGAGACTGCAGTG	.(((((((...((((((((((	)).))))).))).))))).)).	17	21	0.00992	mir-3135a
-mir-3147	1185	-13.92	TGACACATAGTAGGTGCTCAATA	GGTTGGGCAGTGAGGAGGGTGTGA	(.((((......(.((((((((.	.)))))))).).......)))).)	14	23	0.00992	mir-3147
-mir-3177-5p	1171	-14.1	ATCACCTAGCACAATGACACA	TGTGTACACACGTGCCAGGCGCT	..(.(((.((((..(((((((	))))).))...)))).))).)..	15	21	0.00992	mir-3177-5p
-mir-3180-5p	1137	-19.8	AAACGTGACCGGAGTATTGGAAA	CTTCCAGACGCTCCGCCCCACGTCG	..(((((..((((((.((((((.	.))))))..))))))...)))))..	17	23	0.00992	mir-3180-5p
-mir-3192-3p	1131	-12.3	AAACTGAAACGTGACCGGAG	CTCTGATCGCCCTCTCAGCTC	...((((...((((.(((((	))))).))))....))))...	13	20	0.00992	mir-3192-3p
-mir-323a-5p	1135	-14.8	TGAAACGTGACCGGAGTATTG	AGGTGGTCCGTGGCGCGTTCGC	...((((((.(((((.((((.	.)))).)))).).))))))...	15	21	0.00992	mir-323a-5p
-mir-323a-5p	1158	-13.3	AATAACGTAGTACATCACCT	AGGTGGTCCGTGGCGCGTTCGC	...(((((..((((((((((	)))))))..)))..)))))...	15	20	0.00992	mir-323a-5p
-mir-323b-3p	1135	-17.2	TGAAACGTGACCGGAGTATTGGA	CCCAATACACGGTCGACCTCTT	.......((((((..(((((((.	.))))))).)))))).......	13	23	0.00992	mir-323b-3p
-mir-33b-3p	1131	-14.6	AAACTGAAACGTGACCGGAGTATTG	CAGTGCCTCGGCAGTGCAGCCC	...(((..((.((.(((..((((((	))))))..))))))).)))...	16	25	0.00992	mir-33b-3p
-mir-3605-3p	1130	-13.1	AAAACTGAAACGTGACCGGAGT	CCTCCGTGTTACCTGTCCTCTAG	......((...((((((((((.	.))))).)))))...))......	12	22	0.00992	mir-3605-3p
-mir-3620-5p	1161	-13.7	AACGTAGTACATCACCTAGCACAA	GTGGGCTGGGCTGGGCTGGGCC	..(.(((..((...((((((.((.	.)).)))))).))..))).)..	14	24	0.00992	mir-3620-5p
-mir-3657	1170	-14.13	CATCACCTAGCACAATGACACA	TGTGTCCCATTATTGGTGATT	.((((((.........((((((	))))))........)))))).	12	22	0.00992	mir-3657
-mir-3689a-3p	1159	-14.7	ATAACGTAGTACATCACCTAG	CTGGGAGGTGTGATATCGTGGT	...(((...((((((.(((((	))))).))))))....)))...	14	21	0.00992	mir-3689a-3p
-mir-3689b-3p	1159	-13	ATAACGTAGTACATCACCTAG	CTGGGAGGTGTGATATTGTGGT	...(((...((((((.(((((	))))).))))))....)))...	14	21	0.00992	mir-3689b-3p
-mir-3689c	1159	-13	ATAACGTAGTACATCACCTAG	CTGGGAGGTGTGATATTGTGGT	...(((...((((((.(((((	))))).))))))....)))...	14	21	0.00992	mir-3689c
-mir-370-3p	1179	-14.34	GCACAATGACACATAGTAGGT	GCCTGCTGGGGTGGAACCTGGT	((.......(((.((((((((	))))))))..))).......))	13	21	0.00992	mir-370-3p
-mir-371b-3p	1131	-12.1	AAACTGAAACGTGACCGGAGTATTG	AAGTGCCCCCACAGTTTGAGTGC	..(((.(((((((...((.(((((.	.))))))).))).)))).)))..	17	25	0.00992	mir-371b-3p
-mir-4304	1130	-12.7	AAAACTGAAACGTGACCGG	CCGGCATGTCCAGGGCA	....(((..(((((.((((	))))))))).)))....	12	19	0.00992	mir-4304
-mir-4314	1134	-12.5	CTGAAACGTGACCGGAG	CTCTGGGAAATGGGACAG	(((...(((..((((((	))))))...)))...)))	12	17	0.00992	mir-4314
-mir-4421	1177	-13.7	TAGCACAATGACACATAGTAGGT	ACCTGTCTGTGGAAAGGAGCTA	((((.(.......((((((((((	))))).))))).....).))))	15	23	0.00992	mir-4421
-mir-4473	1136	-14.8	GAAACGTGACCGGAGTATTGG	CTAGTGCTCTCCGTTACAAGTA	.....(((((.((((((((((	))))))))).).))))).....	15	21	0.00992	mir-4473
-mir-4474-3p	1164	-12.7	GTAGTACATCACCTAGCACAA	TTGTGGCTGGTCATGAGGCTAA	.((((.(((.(((.(((((((	)))).)))))).)))..)))).	17	21	0.00992	mir-4474-3p
-mir-4486	1162	-13.8	ACGTAGTACATCACCTAGC	GCTGGGCGAGGCTGGCA	...((((...((.((((((	)))))).)).))))...	12	19	0.00992	mir-4486
-mir-4497	1133	-14.9	ACTGAAACGTGACCGGAG	CTCCGGGACGGCTGGGC	.((.(..(((..((((((	)))))).)))..).)).	12	18	0.00992	mir-4497
-mir-4525	1159	-13.5	ATAACGTAGTACATCACCTA	GGGGGGATGTGCATGCTGGTT	.....((((((((((.(((.	.))).))))))).))).....	13	20	0.00992	mir-4525
-mir-4664-3p	1129	-14.09	GAAAACTGAAACGTGACCGGAGT	CTTCCGGTCTGTGAGCCCCGTC	((........(((.((((((((.	.)))))))))))........))	13	23	0.00992	mir-4664-3p
-mir-4685-5p	1132	-12.6	AACTGAAACGTGACCGGAGTATTGGA	CCCAGGGCTTGGAGTGGGGCAAGGTT	((((....(.(.(((.((((.((((.	.)))).)))).).)).).)...))))	17	26	0.00992	mir-4685-5p
-mir-4686	1178	-13	AGCACAATGACACATAGTAGGTG	TATCTGCTGGGCTTTCTGGTGTT	.((((...((....(((((((((	))))))))).....))..)))).	15	23	0.00992	mir-4686
-mir-4701-3p	1160	-12.3	TAACGTAGTACATCACCTAG	ATGGGTGATGGGTGTGGTGT	..((...(..(((((((((.	.)))))))))..)...))..	12	20	0.00992	mir-4701-3p
-mir-4707-5p	1126	-18.7	TGAGAAAACTGAAACGTGACCGGAGT	GCCCCGGCGCGGGCGGGTTCTGG	(.((((..(((...((((.((((.((	)).))))))))..))).)))).)	18	26	0.00992	mir-4707-5p
-mir-4712-5p	1136	-16.8	GAAACGTGACCGGAGTATTGGA	TCCAGTACAGGTCTCTCATTTC	((((.(.((((...((((((((	)))))))).))))...).))))	17	22	0.00992	mir-4712-5p
-mir-4743-3p	1140	-13.1	CGTGACCGGAGTATTGGAAA	TTTCTGTCTTTTCTGGTCCAG	...((((((((...((((((	))))))....))))))))...	14	20	0.00992	mir-4743-3p
-mir-4748	1193	-14	AGTAGGTGCTCAATAAATTTA	GAGGTTTGGGGAGGATTTGCT	(((((((.(((..(((((((.	.)))))))..))).)))))))	17	21	0.00992	mir-4748
-mir-514a-3p	1184	-13.8	ATGACACATAGTAGGTGCTCAAT	ATTGACACTTCTGTGAGTAGA	...((.(((((.(((((.(((((	))))))))))))))).))...	17	23	0.00992	mir-514a-3p
-mir-514b-3p	1184	-16.9	ATGACACATAGTAGGTGCTCAAT	ATTGACACCTCTGTGAGTGGA	.(.((.(((((.(((((.(((((	))))))))))))))).)).).	18	23	0.00992	mir-514b-3p
-mir-5195-3p	1140	-13.7	CGTGACCGGAGTATTGGAA	ATCCAGTTCTCTGAGGGGGCT	.((..((((((.((((((.	.)))))).))))..))..)).	14	19	0.00992	mir-5195-3p
-mir-548o-3p	1134	-13	CTGAAACGTGACCGGAGTATTGG	CCAAAACTGCAGTTACTTTTGC	..((((.(((((.(.(((.((((	)))).))).).)))))))))..	17	23	0.00992	mir-548o-3p
-mir-5589-5p	1175	-14.4	CCTAGCACAATGACACATAGTA	GGCTGGGTGCTCTTGTGCAGT	.((.((((((.(((((.((((.	.)))).))).)))))))))).	17	22	0.00992	mir-5589-5p
-mir-5705	1115	-14.4	GATAGAGAAATTGAGAAAACTGAAACG	TGTTTCGGGGCTCATGGCCTGTG	.((((.(....((((....((((((((	))))))))..))))...))))).	17	27	0.00992	mir-5705
-mir-576-5p	1140	-12	CGTGACCGGAGTATTGGAAA	ATTCTAATTTCTCCACGTCTTT	...(((.((((.(((((((.	.)))))))..))))..)))...	14	20	0.00992	mir-576-5p
-mir-578	1139	-12.3	ACGTGACCGGAGTATTGGAAA	CTTCTTGTGCTCTAGGATTGT	(((...(((((((((.((((.	.)))).))))))).))..)))	16	21	0.00992	mir-578
-mir-592	1169	-17.4	ACATCACCTAGCACAATGACACAT	TTGTGTCAATATGCGATGATGT	((((((....(((.(.(((((((.	.))))))).).)))..))))))	17	24	0.00992	mir-592
-mir-610	1162	-13.9	ACGTAGTACATCACCTAGCACA	TGAGCTAAATGTGTGCTGGGA	.(.(((((((.((..((((.((	)).))))..))))))))).).	16	22	0.00992	mir-610
-mir-624-5p	1184	-15.3	ATGACACATAGTAGGTGCTC	TAGTACCAGTACCTTGTGTTCA	..((((((..(((((((((.	.))))))..)))..))))))..	15	20	0.00992	mir-624-5p
-mir-6510-3p	1176	-12.5	CTAGCACAATGACACATAGTAGGTG	CACCGACTCTGTCTCCTGCAG	((.(((....((((...(((.((((	)))).))).))))...)))))	16	25	0.00992	mir-6510-3p
-mir-660-3p	1177	-15.4	TAGCACAATGACACATAGTAGGT	ACCTCCTGTGTGCATGGATTA	(((..((.((.(((((((.((((	)))).)))))))))))..)))	18	23	0.00992	mir-660-3p
-mir-661	1160	-15	TAACGTAGTACATCACCTAGCA	TGCCTGGGTCTCTGGCCTGCGCGT	...(((((..((..((((((((	)).))))))...))..)))))...	15	22	0.00992	mir-661
-mir-668-5p	1183	-12.5	AATGACACATAGTAGGTGCT	TGCGCCTCGGGTGAGCATG	.(((.(((...(.((((((.	.)))))))..)))..))).	13	20	0.00992	mir-668-5p
-mir-6723-5p	1131	-13.5	AAACTGAAACGTGACCGGAGTAT	ATAGTCCGAGTAACGTCGGGGC	...((((..(((.((((((.(((	))).)))).)).)))))))...	16	23	0.00992	mir-6723-5p
-mir-6736-5p	1159	-12.2	ATAACGTAGTACATCACCTAG	CTGGGTGAGGGCATCTGTGGT	...(((..((...((((((((	))))))))..))...)))...	13	21	0.00992	mir-6736-5p
-mir-6741-5p	1152	-12.5	ATTGGAAATAACGTAGTACATCAC	GTGGGTGCTGGTGGGAGCCGTG	..(((.....((.((((((.((((	)))))))))))).....)))..	15	24	0.00992	mir-6741-5p
-mir-6764-3p	1134	-12.7	CTGAAACGTGACCGGAGT	TCTCTGGTCTTTCCTTGACAG	(((.((.(.((((((((.	.))))))))...).))..)))	14	18	0.00992	mir-6764-3p
-mir-6779-5p	1157	-12.8	AAATAACGTAGTACATCACCTAG	CTGGGAGGGGCTGGGTTTGGC	....(((.((((...((.(((((	))))).)).)))).)))....	14	23	0.00992	mir-6779-5p
-mir-6793-5p	1172	-12.9	TCACCTAGCACAATGACACATA	TGTGGGTTCTGGGTTGGGGTGA	(((((((((.((..(((.((((	)))).))).)).))).))))))	18	22	0.00992	mir-6793-5p
-mir-6799-3p	1179	-15.7	GCACAATGACACATAGTAGGTGCT	TGCCCTGCATGGTGTCCCCACAG	.......(((((...(((((.((.	.)))))))...))))).......	12	24	0.00992	mir-6799-3p
-mir-6827-5p	1179	-15.6	GCACAATGACACATAGTAGGTGCTCA	TGGGAGCCATGAGGGTCTGTGC	(((((..(((.(...((.(((.((((	)))).)))))...)))))))))	18	26	0.00992	mir-6827-5p
-mir-6847-3p	1126	-12.7	TGAGAAAACTGAAACGTGACC	GGCTCATGTGTCTGTCCTCTTC	.((((..((.((.((((((((	)).)))))).)).))..)))).	16	21	0.00992	mir-6847-3p
-mir-6861-5p	1161	-12.8	AACGTAGTACATCACCTAGC	ACTGGGTAGGTGGGGCTCCAGG	.....(((.((((((((((.	.)))))).))))..))).....	13	20	0.00992	mir-6861-5p
-mir-7152-3p	1129	-12.5	GAAAACTGAAACGTGACCGGA	TCTGGTCCTGGACAGGAGGC	.....(((...((.(((((((	))))))).))..))).....	12	21	0.00992	mir-7152-3p
-mir-769-5p	1178	-13.6	AGCACAATGACACATAGTAGGTGCTCA	TGAGACCTCTGGGTTCTGAGCT	.((.((..(((...(((.((((.((((	))))))))))).))).)).)).	18	27	0.00992	mir-769-5p
-mir-7706	1184	-12.1	ATGACACATAGTAGGTGCTCA	TGAAGCGCCTGTGCTCTGCCGAGA	......((.((((((((((((	)).)))))))..))).))......	14	21	0.00992	mir-7706
-mir-770-5p	1135	-19.4	TGAAACGTGACCGGAGTATTGGA	TCCAGTACCACGTGTCAGGGCCA	((...(.((((((..((((((((	))))))))..)).)))).)..))	17	23	0.00992	mir-770-5p
-mir-8077	1147	-12.6	GGAGTATTGGAAATAACGTAGTA	GGCTGAGTGGGGTTCTGACTCC	(((((...((((...((.((((.	.)))).))....)))).)))))	15	23	0.00992	mir-8077
-mir-891b	1181	-15.2	ACAATGACACATAGTAGGTGCT	TGCAACTTACCTGAGTCATTGA	.(((((((.((..((((((((.	.)).)))))).)).))))))).	17	22	0.00992	mir-891b
-mir-937-5p	1176	-13.6	CTAGCACAATGACACAT	GTGAGTCAGGGTGGGGCTGG	(((((.((.((((.(((	))).))))...))..)))))	14	17	0.00992	mir-937-5p
-let-7c-5p	2474	-12.3	TCTCAGAATAAATTACTGCTTTA	TGAGGTAGTAGGTTGTATGGTT	..(((..((((.(((((((((((	))))))))))).)))).)))..	18	23	0.0278	let-7c-5p
-let-7g-5p	2475	-15.2	CTCAGAATAAATTACTGCTTTA	TGAGGTAGTAGTTTGTACAGTT	......((((((((((((((((	))))))))))))))))......	16	22	0.0278	let-7g-5p
-let-7i-5p	2458	-13.6	AACAGACAAAAGTAAATCTCA	TGAGGTAGTAGTTTGTGCTGTT	((((((((((.....((((((	)))))).....))))).)))))	16	21	0.0278	let-7i-5p
-let-7i-5p	2475	-18.8	CTCAGAATAAATTACTGCTTTA	TGAGGTAGTAGTTTGTGCTGTT	..(((.((((((((((((((((	)))))))))))))))).)))..	19	22	0.0278	let-7i-5p
-mir-1244	2469	-16.6	GTAAATCTCAGAATAAATTACTGCTT	AAGTAGTTGGTTTGTATGAGATGGTT	....((((((..((((((((((((((	)))))).)))))))).))))))....	20	26	0.0278	mir-1244
-mir-128-1-5p	2474	-15.8	TCTCAGAATAAATTACTGCTTTA	CGGGGCCGTAGCACTGTCTGAGA	(((((((.....((((.(((((.	.))))).)))).....)))))))	16	23	0.0278	mir-128-1-5p
-mir-129-5p	2437	-15.7	TGATACCTGGACTGGAAAGAA	CTTTTTGCGGTCTGGGCTTGC	.....((..(((((.(((((.	.))))).)))))..)).....	12	21	0.0278	mir-129-5p
-mir-1972	2428	-15.7	TGAAAATATTGATACCTGGACTGG	TCAGGCCAGGCACAGTGGCTCA	(((...(((((...(((((.((((	)))).)))))..)))))..)))	17	24	0.0278	mir-1972
-mir-198	2429	-15	GAAAATATTGATACCTGGACT	GGTCCAGAGGGGAGATAGGTTC	(((..((((....((((((((	))))))).)....))))..)))	15	21	0.0278	mir-198
-mir-2117	2443	-14.3	CTGGACTGGAAAGAAAACA	TGTTCTCTTTGCCAAGGACAG	(((..(((((((((.((((	)))).))))).)).))..)))	16	19	0.0278	mir-2117
-mir-2278	2476	-13.5	TCAGAATAAATTACTGCTTTA	GAGAGCAGTGTGTGTTGCCTGG	((((((((...(((((((((.	.)))))))))..))))..))))	17	21	0.0278	mir-2278
-mir-2682-5p	2472	-12.9	AATCTCAGAATAAATTACTGCTTT	CAGGCAGTGACTGTTCAGACGTC	....((.(((((..(((((((((.	.))))))))).))))).))....	16	24	0.0278	mir-2682-5p
-mir-29a-5p	2443	-16.3	CTGGACTGGAAAGAAAACAGA	ACTGATTTCTTTTGGTGTTCAG	(((((((.((((((((.(((.	.))).)))))))).).))))))	18	21	0.0278	mir-29a-5p
-mir-3157-5p	2433	-14.9	ATATTGATACCTGGACTGGA	TTCAGCCAGGCTAGTGCAGTCT	..((((.(((((((.(((((	)))))))))).))...))))..	16	20	0.0278	mir-3157-5p
-mir-329-5p	2456	-13	AAAACAGACAAAAGTAAATCTC	GAGGTTTTCTGGGTTTCTGTTTC	.(((((((.(..((.(((((((	))))))).))...).))))))).	17	22	0.0278	mir-329-5p
-mir-34b-5p	2473	-13.24	ATCTCAGAATAAATTACTGCTTT	TAGGCAGTGTCATTAGCTGATTG	...((((.......((((((((.	.)))))))).......))))...	12	23	0.0278	mir-34b-5p
-mir-34c-5p	2472	-13.24	AATCTCAGAATAAATTACTGCTT	AGGCAGTGTAGTTAGCTGATTGC	....((((.......((((((((	)))))))).......))))....	12	23	0.0278	mir-34c-5p
-mir-424-5p	2475	-12.3	CTCAGAATAAATTACTGCTT	CAGCAGCAATTCATGTTTTGAA	.((((((((((((.(((((.	.))))).))))..)))))))).	17	20	0.0278	mir-424-5p
-mir-4267	2436	-12.9	TTGATACCTGGACTGGA	TCCAGCTCGGTGGCAC	.((.((((.((.(((((	))))))).)))).)).	13	17	0.0278	mir-4267
-mir-449b-5p	2475	-12.4	CTCAGAATAAATTACTGCTT	AGGCAGTGTATTGTTAGCTGGC	.((((.((((..((((((((	))))))))..))))...)))).	16	20	0.0278	mir-449b-5p
-mir-4500	2480	-12.8	AATAAATTACTGCTTTA	TGAGGTAGTAGTTTCTT	...((((((((((((((	))))))))))))))...	14	17	0.0278	mir-4500
-mir-4677-5p	2444	-12.7	TGGACTGGAAAGAAAACAGACAA	TTGTTCTTTGGTCTTTCAGCCA	(((.(((.(((((..(.((((((	))).))).)..)))))))))))	18	23	0.0278	mir-4677-5p
-mir-4712-5p	2429	-17.7	GAAAATATTGATACCTGGACTGGA	TCCAGTACAGGTCTCTCATTTC	((((.....((.(((((.((((((	)))))).))))).))...))))	17	24	0.0278	mir-4712-5p
-mir-4763-3p	2471	-12.6	AAATCTCAGAATAAATTACTGCTT	AGGCAGGGGCTGGTGCTGGGCGGG	....(((((.((......((((((	))))))......)).)))))....	13	24	0.0278	mir-4763-3p
-mir-511-5p	2445	-12.3	GGACTGGAAAGAAAACAGACAA	GTGTCTTTTGCTCTGCAGTCA	.(((((...(((.((.(((((.	.))))).))..))).))))).	15	22	0.0278	mir-511-5p
-mir-513a-5p	2436	-14.5	TTGATACCTGGACTGGAA	TTCACAGGGAGGTGTCAT	.((((((((...((((((	))).)))..)))))))).	14	18	0.0278	mir-513a-5p
-mir-601	2431	-12.1	AAATATTGATACCTGGACTG	TGGTCTAGGATTGTTGGAGGAG	.....(..(((((((((((.	.))))))))..)))..).....	12	20	0.0278	mir-601
-mir-6080	2434	-14.3	TATTGATACCTGGACTGGA	TCTAGTGCGGGCGTTCCCG	....((..((((.((((((	)))))).))))..))....	12	19	0.0278	mir-6080
-mir-630	2441	-14	ACCTGGACTGGAAAGAAAACA	AGTATTCTGTACCAGGGAAGGT	((((...((((..((((.((.	.)).))))...))))...))))	14	21	0.0278	mir-630
-mir-6499-3p	2471	-15	AAATCTCAGAATAAATTACTGCT	AGCAGTGTTTGTTTTGCCCACA	......((((((((((.((((((	))))))))))))))))......	16	23	0.0278	mir-6499-3p
-mir-6514-3p	2443	-17.3	CTGGACTGGAAAGAAAACAGACAA	CTGCCTGTTCTTCCACTCCAG	(((((.(((((.((..((((.((.	.)).))))))))))).)))))	18	24	0.0278	mir-6514-3p
-mir-6516-5p	2434	-14.7	TATTGATACCTGGACTGGAAA	TTTGCAGTAACAGGTGTGAGCA	..((.(((((((.((((.(((	))).))))..))))))).))..	16	21	0.0278	mir-6516-5p
-mir-671-3p	2434	-14	TATTGATACCTGGACTGGA	TCCGGTTCTCAGGGCTCCACC	....((..(((((((((((	))))).)).))))..))....	13	19	0.0278	mir-671-3p
-mir-6720-5p	2432	-15.2	AATATTGATACCTGGACTGGAA	TTCCAGCCCTGGTAGGCGCCGCG	.....((.((((.((.((((((	)))))).)).))))..)).....	14	22	0.0278	mir-6720-5p
-mir-6721-5p	2473	-12	ATCTCAGAATAAATTACTGCTTT	TGGGCAGGGGCTTATTGTAGGAG	.((..(.(((((.(..((((((.	.))))))..).))))).)..)).	15	23	0.0278	mir-6721-5p
-mir-6739-3p	2448	-13.4	CTGGAAAGAAAACAGACAAA	ATTGTTCTGTCTTTCTCCCAG	((((..(((((((((((((.	.))).))))).))))).))))	17	20	0.0278	mir-6739-3p
-mir-6779-5p	2458	-14.9	AACAGACAAAAGTAAATCTCAG	CTGGGAGGGGCTGGGTTTGGC	..(((((...(((...((((((	))))))...)))..)))))..	14	22	0.0278	mir-6779-5p
-mir-6830-3p	2443	-13.6	CTGGACTGGAAAGAAAACAGACA	TGTCTTTCTTCTCTCCCTTGCAG	(((.(..(((.((((.(.(((((	))))).).)))).)))..).)))	17	23	0.0278	mir-6830-3p
-mir-6894-3p	2443	-13.4	CTGGACTGGAAAGAAAACAGACAA	TTGCCTGCCCTCTTCCTCCAG	(((((..((((.((...(((.(((	))).)))...)))))))))))	17	24	0.0278	mir-6894-3p
-mir-7113-5p	2426	-14.7	CTTGAAAATATTGATACCTGGA	TCCAGGGAGACAGTGTGTGAG	((((...((((((...((((((	))))))....)))))).))))	16	22	0.0278	mir-7113-5p
-mir-770-5p	2431	-19.6	AAATATTGATACCTGGACTGGA	TCCAGTACCACGTGTCAGGGCCA	.....(((((((.(((((((((	)))))).))).))))))).....	16	22	0.0278	mir-770-5p
-mir-7974	2472	-12.7	AATCTCAGAATAAATTACTGCTT	AGGCTGTGATGCTCTCCTGAGCCC	...(((((.....(((((.((((	)))).)))))......)))))...	14	23	0.0278	mir-7974
-mir-8078	2426	-12.1	CTTGAAAATATTGATACCTGGACT	GGTCTAGGCCCGGTGAGAGACTC	........(((((...((((((((	))))))))..)))))........	13	24	0.0278	mir-8078
-mir-943	2443	-14.2	CTGGACTGGAAAGAAAACAGACAA	CTGACTGTTGCCGTCCTCCAG	(((((..(((.....(((((.((.	.)).)))))....))))))))	15	24	0.0278	mir-943
-mir-98-5p	2475	-13	CTCAGAATAAATTACTGCTTTA	TGAGGTAGTAAGTTGTATTGTT	..(((.((((.(((((((((((	))))))))))).)))).)))..	18	22	0.0278	mir-98-5p
-mir-10b-3p	2265	-15.1	TTTTCCCTAAACAATGAACTCTGT	ACAGATTCGATTCTAGGGGAAT	.((((((((.....((((.(((((	)))))))))....)))))))).	17	24	0.0286	mir-10b-3p
-mir-1207-5p	2268	-13.6	TCCCTAAACAATGAACTCTGTTC	TGGCAGGGAGGCTGGGAGGGG	(((((...((.....(((((((.	.)))))))....))..)))))	14	23	0.0286	mir-1207-5p
-mir-1321	2255	-12.5	TCCATAATCATTTTCCCTA	CAGGGAGGTGAATGTGAT	..((((.((((((.((((.	.)))))))))).))))..	14	19	0.0286	mir-1321
-mir-3153	2250	-14.6	GTTTCTCCATAATCATTTTCCCT	GGGGAAAGCGAGTAGGGACATTT	.....(((....((.((((((((	)))))))).))....))).....	13	23	0.0286	mir-3153
-mir-3162-5p	2252	-19.74	TTCTCCATAATCATTTTCCCTAA	TTAGGGAGTAGAAGGGTGGGGAG	((((((((.......((((((((	)))))))).......))))))))	16	23	0.0286	mir-3162-5p
-mir-4271	2254	-16.5	CTCCATAATCATTTTCCCTA	GGGGGAAGAAAAGGTGGGG	((((((.....((((((((.	.))))))))....))))))	14	20	0.0286	mir-4271
-mir-4516	2253	-13	TCTCCATAATCATTTTCCC	GGGAGAAGGGTCGGGGC	.((((...(((.(((((((	))))))).))).)))).	14	19	0.0286	mir-4516
-mir-4632-5p	2252	-15.3	TTCTCCATAATCATTTTCCCTA	GAGGGCAGCGTGGGTGTGGCGGA	(((.(((((..(((.((((((.	.)))).)).)))..))))).)))	17	22	0.0286	mir-4632-5p
-mir-4645-3p	2269	-12	CCCTAAACAATGAACTCTGTTC	AGACAGTAGTTCTTGCCTGGTT	..(((..(((.((((((((((.	.))))).))))))))..)))..	16	22	0.0286	mir-4645-3p
-mir-4647	2251	-12.8	TTTCTCCATAATCATTTTC	GAAGATGGTGCTGTGCTGAGGAA	(((((((((((((((((((	)))))))))..))))..))))))	19	19	0.0286	mir-4647
-mir-4653-3p	2266	-12.2	TTTCCCTAAACAATGAACTCTG	TGGAGTTAAGGGTTGCTTGGAGA	(((((...(((....((((((.	.))))))....)))....)))))	14	22	0.0286	mir-4653-3p
-mir-4689	2252	-12.7	TTCTCCATAATCATTTTCCCTAA	TTGAGGAGACATGGTGGGGGCC	..((((...((((((((((.(((	))).))))).))))).))))..	17	23	0.0286	mir-4689
-mir-4723-5p	2252	-12.7	TTCTCCATAATCATTTTCCCTA	TGGGGGAGCCATGAGATAAGAGCA	..(((.....((((((((((((	))))))))..)))).....)))..	15	22	0.0286	mir-4723-5p
-mir-4739	2247	-18.4	TTAGTTTCTCCATAATCATTTTCCCTA	AAGGGAGGAGGAGCGGAGGGGCCCT	....(..((((....((.((((((((.	.)))))))).))..))))..)....	15	27	0.0286	mir-4739
-mir-4763-3p	2265	-12.8	TTTTCCCTAAACAATGAACTCTGTTC	AGGCAGGGGCTGGTGCTGGGCGGG	....(((...((......(((((((.	.)))))))....))...)))....	12	26	0.0286	mir-4763-3p
-mir-5088-5p	2266	-13.7	TTTCCCTAAACAATGAACTCTG	CAGGGCTCAGGGATTGGATGGAGG	(((((((((.(..(((.(((((	))))).)))..).))))..)))))	18	22	0.0286	mir-5088-5p
-mir-6124	2252	-17.1	TTCTCCATAATCATTTTCCC	GGGAAAAGGAAGGGGGAGGA	((((((....((.(((((((	))))))).))....))))))	15	20	0.0286	mir-6124
-mir-616-3p	2258	-13.7	ATAATCATTTTCCCTAAACAATGAACT	AGTCATTGGAGGGTTTGAGCAG	....(((....((((...((((((.((	)))))))).))))..)))....	15	27	0.0286	mir-616-3p
-mir-629-5p	2263	-12.9	CATTTTCCCTAAACAATGAACTCT	TGGGTTTACGTTGGGAGAACT	..(((((((..(((..(((((((.	.))))))).))))))))))..	17	24	0.0286	mir-629-5p
-mir-6744-5p	2250	-12.6	GTTTCTCCATAATCATTTT	TGGATGACAGTGGAGGCCT	...(((((((..((((((.	.))))))..)))))))...	13	19	0.0286	mir-6744-5p
-mir-6752-5p	2252	-13.7	TTCTCCATAATCATTTTCCCT	GGGGGGTGTGGAGCCAGGGGGC	.(((((....((((.((((((	)))))).)))).....))))).	15	21	0.0286	mir-6752-5p
-mir-6777-5p	2268	-12.9	TCCCTAAACAATGAACTCTGT	ACGGGGAGTCAGGCAGTGGTGGA	((((((.....(((.((((((	))))))..))).....))).)))	15	21	0.0286	mir-6777-5p
-mir-6805-5p	2251	-17.6	TTTCTCCATAATCATTTTCCCTA	TAGGGGGCGGCTTGTGGAGTGT	...((((((((.(...(((((((	)))))))..).))))))))...	16	23	0.0286	mir-6805-5p
-mir-6819-5p	2253	-12.54	TCTCCATAATCATTTTCCCTAA	TTGGGGTGGAGGGCCAAGGAGC	.((((.......((..((((((	))))))..)).......)))).	12	22	0.0286	mir-6819-5p
-mir-6824-5p	2255	-14.3	TCCATAATCATTTTCCCTAA	GTAGGGGAGGTTGGGCCAGGGA	(((....((((((((((((.	.))))))))).))).....)))	15	20	0.0286	mir-6824-5p
-mir-6831-5p	2248	-15.1	TAGTTTCTCCATAATCATTTTCCCTA	TAGGTAGAGTGTGAGGAGGAGGTC	...(((((((.....((((((.((((	)))).))))))...)))))))...	17	26	0.0286	mir-6831-5p
-mir-6835-5p	2251	-12.1	TTTCTCCATAATCATTTTCCCT	AGGGGGTAGAAAGTGGCTGAAG	((((.((((..((...((((((	))))))..))..))))..))))	16	22	0.0286	mir-6835-5p
-mir-6846-5p	2251	-13.5	TTTCTCCATAATCATTTTCCCTA	TGGGGGCTGGATGGGGTAGAGT	.((((((...(((....((((((	))))))...)))..)).)))).	15	23	0.0286	mir-6846-5p
-mir-6870-5p	2255	-14.9	TCCATAATCATTTTCCCTA	TGGGGGAGATGGGGGTTGA	...((..((((((((((((	))))))))))))..))...	14	19	0.0286	mir-6870-5p
-mir-6883-5p	2252	-20.1	TTCTCCATAATCATTTTCCCT	AGGGAGGGTGTGGTATGGATGT	...((((((..((((((((((	))))))))))...))))))...	16	21	0.0286	mir-6883-5p
-mir-7106-5p	2255	-14.8	TCCATAATCATTTTCCCT	TGGGAGGAGGGGATCTTGGG	((((..(((.(((((((.	.)))))))...)))..))))	14	18	0.0286	mir-7106-5p
-mir-939-5p	2251	-15.3	TTTCTCCATAATCATTTTCCCTA	TGGGGAGCTGAGGCTCTGGGGGTG	..((((((...(((..(((((((	))))))).))).....))))))..	16	23	0.0286	mir-939-5p
-mir-9500	2255	-14.9	TCCATAATCATTTTCCCTA	AAGGGAAGATGGTGACCAC	......((((((((((((.	.))))))))))))......	12	19	0.0286	mir-9500
-mir-1233-5p	994	-20.4	TTCCTTCCTGCTTCCCACC	AGTGGGAGGCCAGGGCACGGCA	..((.(((((((((((((.	.)))))))).)))))...))..	15	19	0.0331	mir-1233-5p
-mir-1236-5p	998	-16	TTCCTGCTTCCCACCTCCTTCG	TGAGTGACAGGGGAAATGGGGA	(((((..(((((...((.((((	)))).))...)))))..)))))	16	22	0.0331	mir-1236-5p
-mir-1237-5p	1000	-18.7	CCTGCTTCCCACCTCCTTCG	CGGGGGCGGGGCCGAAGCGCG	..((((((((.((.((((((	)))))).))))..))))))..	16	20	0.0331	mir-1237-5p
-mir-1249-5p	993	-19.9	TTTCCTTCCTGCTTCCCACCTCCT	AGGAGGGAGGAGATGGGCCAAGTT	.......(((..((((..((((((	))))))..))))..))).......	13	24	0.0331	mir-1249-5p
-mir-1265	997	-12	CTTCCTGCTTCCCACCTCCTT	CAGGATGTGGTCAAGTGTTGTT	......((((.((((.((((.	.)))).))))..))))......	12	21	0.0331	mir-1265
-mir-1273f	999	-14.6	TCCTGCTTCCCACCTCC	GGAGATGGAGGTTGCAGTG	..((((.(((((.((((	)))).))).))..))))..	13	17	0.0331	mir-1273f
-mir-149-3p	998	-18.8	TTCCTGCTTCCCACCTCCTT	AGGGAGGGACGGGGGCTGTGC	.....((((((..(((((((	)))))))...)))))).....	13	20	0.0331	mir-149-3p
-mir-1908-5p	994	-14.1	TTCCTTCCTGCTTCCCACCT	CGGCGGGGACGGCGATTGGTC	..((.(((((.(((((.((.	.)).)))))))).))..))..	14	20	0.0331	mir-1908-5p
-mir-1909-3p	997	-13.5	CTTCCTGCTTCCCACCTCCTTCG	CGCAGGGGCCGGGTGCTCACCG	......((..(((..(((((.((	)).)))))..))).))......	12	23	0.0331	mir-1909-3p
-mir-1914-3p	996	-20.8	CCTTCCTGCTTCCCACCTCC	GGAGGGGTCCCGCACTGGGAGG	(((((((((...((.(((((	)))))))....)))..))))))	16	20	0.0331	mir-1914-3p
-mir-3126-5p	1002	-13	TGCTTCCCACCTCCTTCG	TGAGGGACAGATGCCAGAAGCA	((((((.((.((((((((	)))))))..).))...))))))	16	18	0.0331	mir-3126-5p
-mir-3132	985	-14.7	GATTTAGGTTTCCTTCCTGCTTCCCA	TGGGTAGAGAAGGAGCTCAGAGGA	.........(((((((...((.((((	)))).)).))))))).........	13	26	0.0331	mir-3132
-mir-3141	999	-22.2	TCCTGCTTCCCACCTCCTTC	GAGGGCGGGTGGAGGAGGA	((((.(((((.(((((((((	))))).)))))))))))))	18	20	0.0331	mir-3141
-mir-3147	991	-20.8	GGTTTCCTTCCTGCTTCCCACC	GGTTGGGCAGTGAGGAGGGTGTGA	.....((((((((((.((((((	)).)))).))).))))))).....	16	22	0.0331	mir-3147
-mir-3150b-3p	1000	-12.9	CCTGCTTCCCACCTCCTTC	TGAGGAGATCGTCGAGGTTGG	((.(((((....((((((.	.))))))......))))).))	13	19	0.0331	mir-3150b-3p
-mir-3151-5p	995	-17.4	TCCTTCCTGCTTCCCACC	GGTGGGGCAATGGGATCAGGT	.(((((((..((((((((	))))))).)..))))..))).	15	18	0.0331	mir-3151-5p
-mir-3153	990	-14.7	AGGTTTCCTTCCTGCTTCCCA	GGGGAAAGCGAGTAGGGACATTT	.....(((((.(((((((((.	.))).)))).)).))))).....	14	21	0.0331	mir-3153
-mir-3173-3p	997	-20.1	CTTCCTGCTTCCCACCTCCTTC	AAAGGAGGAAATAGGCAGGCCA	...(((((((....(((((((.	.)))))))....)))))))...	14	22	0.0331	mir-3173-3p
-mir-3191-3p	988	-12.5	TTAGGTTTCCTTCCTGCTTCCCA	TGGGGACGTAGCTGGCCAGACAG	........((...((((((((((	)))))).))))..))........	12	23	0.0331	mir-3191-3p
-mir-328-5p	988	-26.9	TTAGGTTTCCTTCCTGCTTCCCA	GGGGGGGCAGGAGGGGCTCAGGG	.......(((((((((((((((.	.))))))))))))))).......	15	23	0.0331	mir-328-5p
-mir-3605-5p	995	-21.1	TCCTTCCTGCTTCCCACCTCC	TGAGGATGGATAGCAAGGAAGCC	..(((((((((..(((((((.	.)))).)))..))).))))))..	16	21	0.0331	mir-3605-5p
-mir-3616-3p	999	-15.04	TCCTGCTTCCCACCTCCTTCG	CGAGGGCATTTCATGATGCAGGC	.(((((.((......((((((	))))))........)).))))).	13	21	0.0331	mir-3616-3p
-mir-3665	999	-16.6	TCCTGCTTCCCACCTCCT	AGCAGGTGCGGGGCGGCG	..(((((((.(((((.((	)).))))).)))))))..	14	18	0.0331	mir-3665
-mir-3911	991	-14.5	GGTTTCCTTCCTGCTTCCCACC	TGTGTGGATCCTGGAGGAGGCA	..((((((((..(..((((((.	.))).)))..).))))))))..	15	22	0.0331	mir-3911
-mir-3928-3p	999	-12.9	TCCTGCTTCCCACCTCCTTC	GGAGGAACCTTGGAGCTTCGGC	.((.(((((.....((((((	)))))).....)))))...)).	13	20	0.0331	mir-3928-3p
-mir-3936	996	-16.5	CCTTCCTGCTTCCCACCTCCTTC	TAAGGGGTGTATGGCAGATGCA	.....(((((...((((.((((.	.))))))))...))))).....	13	23	0.0331	mir-3936
-mir-423-5p	989	-15.3	TAGGTTTCCTTCCTGCTTCCCA	TGAGGGGCAGAGAGCGAGACTTT	....((((((..(((((((.((	)).)))))))..)).))))....	15	22	0.0331	mir-423-5p
-mir-4271	995	-20.2	TCCTTCCTGCTTCCCACC	GGGGGAAGAAAAGGTGGGG	((((.(((.((((((.((	))))))))...))).))))	15	18	0.0331	mir-4271
-mir-4417	996	-18.7	CCTTCCTGCTTCCCACC	GGTGGGCTTCCCGGAGGG	((((((.(...((((((	))))))....).))))))	13	17	0.0331	mir-4417
-mir-4419a	1002	-15.6	TGCTTCCCACCTCCTTCG	TGAGGGAGGAGACTGCA	(((.((...(((((((((	))))))))).))..)))	14	18	0.0331	mir-4419a
-mir-4428	997	-19.6	CTTCCTGCTTCCCACCTCCTTC	CAAGGAGACGGGAACATGGAGC	.((((((.(((((..((((((.	.))))))..))))))).)))).	17	22	0.0331	mir-4428
-mir-4430	998	-13	TTCCTGCTTCCCACCT	AGGCTGGAGTGAGCGGAG	((((.(((((((((((	))).))).).))))))))	15	16	0.0331	mir-4430
-mir-4433b-3p	996	-26.1	CCTTCCTGCTTCCCACCTCCTT	CAGGAGTGGGGGGTGGGACGT	...(((..((((((((.((((.	.))))))))))))..)))...	15	22	0.0331	mir-4433b-3p
-mir-4458	1002	-18.6	TGCTTCCCACCTCCTTC	AGAGGTAGGTGTGGAAGAA	..((((((((((((((.	.)))).))))).)))))..	14	17	0.0331	mir-4458
-mir-4466	999	-18.9	TCCTGCTTCCCACCT	GGGTGCGGGCCGGCGGGG	(((((((((((((((	))))).)))..)))))))	15	15	0.0331	mir-4466
-mir-4505	995	-16.1	TCCTTCCTGCTTCCCACCT	AGGCTGGGCTGGGACGGA	(((.(((((...(((((((	))).)))).))))).)))	15	19	0.0331	mir-4505
-mir-4510	998	-17.1	TTCCTGCTTCCCACCTCCTTCG	TGAGGGAGTAGGATGTATGGTT	..(((((.(((...((((((((	))))))))..))).))).))..	16	22	0.0331	mir-4510
-mir-4525	994	-14.7	TTCCTTCCTGCTTCCCACCT	GGGGGGATGTGCATGCTGGTT	..((..(.(((.((((.(((	)))))))...))).)..))..	13	20	0.0331	mir-4525
-mir-4632-5p	999	-22.7	TCCTGCTTCCCACCTCCTTC	GAGGGCAGCGTGGGTGTGGCGGA	(((.(((.((((((((((((	))))).)).)))))...))))))	18	20	0.0331	mir-4632-5p
-mir-4648	994	-17.8	TTCCTTCCTGCTTCCCACC	TGTGGGACTGCAAATGGGAG	(((((...(((.((((((.	.))))))..)))...)))))	14	19	0.0331	mir-4648
-mir-4651	994	-20.4	TTCCTTCCTGCTTCCCACCTCC	CGGGGTGGGTGAGGTCGGGC	.(((..(((.(..((((((((.	.)))))))).))))..))).	15	22	0.0331	mir-4651
-mir-4706	981	-19.3	TTTAGATTTAGGTTTCCTTCCTGCT	AGCGGGGAGGAAGTGGGCGCTGCTT	............(((((((((((((	)))))))))))))............	13	25	0.0331	mir-4706
-mir-4716-3p	997	-19	CTTCCTGCTTCCCACCTCCTT	AAGGGGGAAGGAAACATGGAGA	.((((((.((((..(((((((	)))))))..)))).)).)))).	17	21	0.0331	mir-4716-3p
-mir-4728-5p	995	-25.5	TCCTTCCTGCTTCCCACCTCCTT	TGGGAGGGGAGAGGCAGCAAGCA	..(((.(((((((((.((((((.	.)))))))).))))))).)))..	18	23	0.0331	mir-4728-5p
-mir-4739	991	-26.1	GGTTTCCTTCCTGCTTCCCACCTCCTTC	AAGGGAGGAGGAGCGGAGGGGCCCT	....(((((((.(((((...(((((((.	.))))))).))))))))))))....	19	28	0.0331	mir-4739
-mir-4745-5p	994	-16.7	TTCCTTCCTGCTTCCCACCTCC	TGAGTGGGGCTCCCGGGACGGCG	..((.(((((..((((((.((.	.))))))))....))))).))..	15	22	0.0331	mir-4745-5p
-mir-4749-5p	991	-15	GGTTTCCTTCCTGCTTCCCACC	TGCGGGGACAGGCCAGGGCATC	....((((.((((.(((((.(.	.).)))))))))..))))....	14	22	0.0331	mir-4749-5p
-mir-4769-5p	990	-22.7	AGGTTTCCTTCCTGCTTCCCACC	GGTGGGATGGAGAGAAGGTATGAG	......(((((((.(.(((((((	))))))).).)).)))))......	15	23	0.0331	mir-4769-5p
-mir-5010-5p	997	-16.9	CTTCCTGCTTCCCACCTCCT	AGGGGGATGGCAGAGCAAAATT	.....(((((.(((((((((	)))))).)))..))))).....	14	20	0.0331	mir-5010-5p
-mir-504-3p	991	-20.1	GGTTTCCTTCCTGCTTCCC	GGGAGTGCAGGGCAGGGTTTC	....(((((((((((((((	))))).)))))).))))....	15	19	0.0331	mir-504-3p
-mir-505-5p	988	-17.3	TTAGGTTTCCTTCCTGCTTCCC	GGGAGCCAGGAAGTATTGATGT	.........(((((((.(((((	))))).))))))).........	12	22	0.0331	mir-505-5p
-mir-5090	997	-13.7	CTTCCTGCTTCCCACCTCCTTCGA	CCGGGGCAGATTGGTGTAGGGTG	..((((((...(((.((.(((((.	.))))).))..))).))))))..	16	24	0.0331	mir-5090
-mir-5192	995	-19.7	TCCTTCCTGCTTCCCACCTCCT	AGGAGAGTGGATTCCAGGTGGT	.((..((((....(((((((((	))))).))))....)))).)).	15	22	0.0331	mir-5192
-mir-5194	996	-18	CCTTCCTGCTTCCCACCTCCTTC	TGAGGGGTTTGGAATGGGATGG	((.(((((.((((.(((.((((.	.)))))))..))))))))).))	18	23	0.0331	mir-5194
-mir-5196-5p	995	-18.1	TCCTTCCTGCTTCCCACCTCCTT	AGGGAAGGGGACGAGGGTTGGG	(((..(((.(.((((.(.(((((	))))).))))).).)))..)))	17	23	0.0331	mir-5196-5p
-mir-541-3p	993	-14.6	TTTCCTTCCTGCTTCCCACCT	TGGTGGGCACAGAATCTGGACT	..(((...(((...((((((.	.))))))..))).....)))..	12	21	0.0331	mir-541-3p
-mir-5703	995	-19.2	TCCTTCCTGCTTCCCA	AGGAGAAGTCGGGAAGGT	.((((((((((((((.	.)).)))).)))))))).	14	16	0.0331	mir-5703
-mir-5739	1003	-21.1	GCTTCCCACCTCCTTCGA	GCGGAGAGAGAATGGGGAGC	((((((((.((((((((.	.))))).)))..))))))))	16	18	0.0331	mir-5739
-mir-5787	995	-26.7	TCCTTCCTGCTTCCCACCT	GGGCTGGGGCGCGGGGAGGT	.(((((((((.((((((((	))).))))).))))))))).	17	19	0.0331	mir-5787
-mir-6085	1000	-20.6	CCTGCTTCCCACCTCCTT	AAGGGGCTGGGGGAGCACA	..((((((((..((((((	))))))...))))))))..	14	18	0.0331	mir-6085
-mir-6086	999	-22.4	TCCTGCTTCCCACCTCC	GGAGGTTGGGAAGGGCAGAG	..(((((((((((((((	))))).)))))..)))))..	15	17	0.0331	mir-6086
-mir-6087	1003	-18.9	GCTTCCCACCTCCTTCG	TGAGGCGGGGGGGCGAGC	(((((((.(((((((((	))))).))))))).))))	16	17	0.0331	mir-6087
-mir-608	989	-16.2	TAGGTTTCCTTCCTGCTTCCCACCTCCT	AGGGGTGGTGTTGGGACAGCTCCGT	.........((((.((...(((((.(((	)))))))).)).)))).........	14	28	0.0331	mir-608
-mir-6090	998	-19.9	TTCCTGCTTCCCACCTCCTT	GGGGAGCGAGGGGCGGGGC	.((((((..(((.(((((((	)))))).).))))))))).	16	20	0.0331	mir-6090
-mir-6129	1000	-19.1	CCTGCTTCCCACCTCCTTCG	TGAGGGAGTTGGGTGTATA	..(((..((((.((((((((	)))))))).)))).)))..	15	20	0.0331	mir-6129
-mir-6130	1000	-15.2	CCTGCTTCCCACCTCCTTCG	TGAGGGAGTGGATTGTATG	..(((...((((.(((((((	)))))))))))...)))..	14	20	0.0331	mir-6130
-mir-6134	1000	-17	CCTGCTTCCCACCTCCTTC	TGAGGTGGTAGGATGTAGA	.((((.(((.(((.((((.	.)))).))).))).)))).	14	19	0.0331	mir-6134
-mir-6716-5p	993	-18	TTTCCTTCCTGCTTCCCA	TGGGAATGGGGGTAAGGGCC	..((((((((.(((((((	)))))).).))).)))))..	15	18	0.0331	mir-6716-5p
-mir-671-5p	989	-18.7	TAGGTTTCCTTCCTGCTTCCC	AGGAAGCCCTGGAGGGGCTGGAG	......(((((((.((((((.	.))))))...)))))))......	13	21	0.0331	mir-671-5p
-mir-6726-5p	999	-23.3	TCCTGCTTCCCACCTCCTT	CGGGAGCTGGGGTCTGCAGGT	.(((((.(((((.(((((.	.))))).)))))...))))).	15	19	0.0331	mir-6726-5p
-mir-6732-5p	998	-23.2	TTCCTGCTTCCCACCTCCTT	TAGGGGGTGGCAGGCTGGCC	..((.((((.(((((((((.	.))))))))).)))).))..	15	20	0.0331	mir-6732-5p
-mir-6742-5p	996	-19.8	CCTTCCTGCTTCCCACCTCCT	AGTGGGGTGGGACCCAGCTGTT	.....(((..(((((((((((	)).)))))))))..))).....	14	21	0.0331	mir-6742-5p
-mir-6743-5p	993	-18.2	TTTCCTTCCTGCTTCCCACCTCCTT	AAGGGGCAGGGACGGGTGGCCC	...((..((((..((((..((((((	))))))..)))))))).))...	16	25	0.0331	mir-6743-5p
-mir-6745	994	-16.7	TTCCTTCCTGCTTCCCACCTC	TGGGTGGAAGAAGGTCTGGTT	..((..(((.(((((.((((.	.))))))))).)))...))..	14	21	0.0331	mir-6745
-mir-6752-5p	996	-28.3	CCTTCCTGCTTCCCACCTCCT	GGGGGGTGTGGAGCCAGGGGGC	.(((((((.((((((((((((	)))))))).)))).))))))).	19	21	0.0331	mir-6752-5p
-mir-6756-5p	993	-22.8	TTTCCTTCCTGCTTCCCACCTC	AGGGTGGGGCTGGAGGTGGGGCT	..((((.(((.(.((((((((.	.))))))))..).))).))))..	16	22	0.0331	mir-6756-5p
-mir-6763-5p	993	-20.7	TTTCCTTCCTGCTTCCCAC	CTGGGGAGTGGCTGGGGAG	((((((..(..(((((((.	.)))))))..)..))))))	14	19	0.0331	mir-6763-5p
-mir-6766-5p	990	-20	AGGTTTCCTTCCTGCTTCCCACCTC	CGGGTGGGAGCAGATCTTATTGAG	...........(((((.(((((((.	.))))))))))))...........	12	25	0.0331	mir-6766-5p
-mir-6769a-5p	994	-19.7	TTCCTTCCTGCTTCCCACCT	AGGTGGGTATGGAGGAGCCCT	....(((((.(..(((((((	)))))))...).)))))....	13	20	0.0331	mir-6769a-5p
-mir-6785-5p	998	-14.9	TTCCTGCTTCCCACCTCCTT	TGGGAGGGCGTGGATGATGGTG	..((....((((.((((((.	.))))))..).)))....))..	12	20	0.0331	mir-6785-5p
-mir-6787-5p	996	-15.2	CCTTCCTGCTTCCCACCTCCTTCG	TGGCGGGGGTAGAGCTGGCTGC	....((.((((...((((((.(((	))).)))))).)))).))....	15	24	0.0331	mir-6787-5p
-mir-6795-5p	987	-19.4	TTTAGGTTTCCTTCCTGCTTCCCA	TGGGGGGACAGGATGAGAGGCTGT	......((((..((((((((((((	))))))).))))).))))......	16	24	0.0331	mir-6795-5p
-mir-6805-5p	995	-16	TCCTTCCTGCTTCCCACCTCCTT	TAGGGGGCGGCTTGTGGAGTGT	...((((.((...((.((((((.	.)))))).))...))))))...	14	23	0.0331	mir-6805-5p
-mir-6810-5p	988	-15.1	TTAGGTTTCCTTCCTGCTTCCCAC	ATGGGGACAGGGATCAGCATGGC	..........((((((.((((((.	.))))))))))))..........	12	24	0.0331	mir-6810-5p
-mir-6813-5p	996	-18.7	CCTTCCTGCTTCCCACCTCCTT	CAGGGGCTGGGGTTTCAGGTTCT	....((((..(((((.(((((.	.))))).)))))...))))....	14	22	0.0331	mir-6813-5p
-mir-6815-5p	989	-18.5	TAGGTTTCCTTCCTGCTTCCCACCTC	TAGGTGGCGCCGGAGGAGTCATT	.....(((((.((.((...((((((.	.)))))).)).))))))).....	15	26	0.0331	mir-6815-5p
-mir-6816-5p	993	-17.9	TTTCCTTCCTGCTTCCCACCTCC	TGGGGCGGGGCAGGTCCCTGC	.......(((((..(((.((((.	.)))).)))))))).......	12	23	0.0331	mir-6816-5p
-mir-6825-5p	998	-22.3	TTCCTGCTTCCCACCTCCTTC	TGGGGAGGTGTGGAGTCAGCAT	...(((.(((((((((((((.	.))))))))).)))).)))...	16	21	0.0331	mir-6825-5p
-mir-6827-5p	989	-15.4	TAGGTTTCCTTCCTGCTTCCCA	TGGGAGCCATGAGGGTCTGTGC	.......(((((.((.((((((	)))))).)).))))).......	13	22	0.0331	mir-6827-5p
-mir-6833-5p	991	-22.3	GGTTTCCTTCCTGCTTCCCAC	GTGTGGAAGATGGGAGGAGAAA	..(((((((((..((((((((	))).)))))..)))))))))..	17	21	0.0331	mir-6833-5p
-mir-6834-5p	1001	-17.1	CTGCTTCCCACCTCCTTCGA	GTGAGGGACTGGGATTTGTGG	(..(.(((((..(((((((.	.))))))).)))))...)..)	14	20	0.0331	mir-6834-5p
-mir-6835-5p	997	-17.7	CTTCCTGCTTCCCACCTCCT	AGGGGGTAGAAAGTGGCTGAAG	(((((..(((.(.(((((((	))))))).).)))..)..))))	16	20	0.0331	mir-6835-5p
-mir-6836-5p	997	-14	CTTCCTGCTTCCCACCTCCTTCG	CGCAGGGCCCTGGCGCAGGCAT	...(((((...(((..((((.((	)).))))...))).)))))...	14	23	0.0331	mir-6836-5p
-mir-6846-5p	998	-16.8	TTCCTGCTTCCCACCTCCT	TGGGGGCTGGATGGGGTAGAGT	...(((((((((((((((.	.))))).)))..)))))))...	15	19	0.0331	mir-6846-5p
-mir-6848-5p	999	-18.6	TCCTGCTTCCCACCTCCT	TGGGGGCTGGGATGGGCCATGGT	.((.(((((((((((((.	.))))).)))))..)))...)).	15	18	0.0331	mir-6848-5p
-mir-6849-5p	995	-16.5	TCCTTCCTGCTTCCCACCTCCTTC	GAGTGGATAGGGGAGTGTGTGGA	(((..(.((((((((...((((((	))).)))..)))))))).).)))	18	24	0.0331	mir-6849-5p
-mir-6850-5p	992	-14.5	GTTTCCTTCCTGCTTCCCAC	GTGCGGAACGCTGGCCGGGGCG	..((((..((.(((((((((	))).)))).)).))..))))..	15	20	0.0331	mir-6850-5p
-mir-6851-5p	993	-20.7	TTTCCTTCCTGCTTCCCACCTCCT	AGGAGGTGGTACTAGGGGCCAGC	.....((((((....(((((((((	)))))))))...)))))).....	15	24	0.0331	mir-6851-5p
-mir-6853-5p	993	-13.7	TTTCCTTCCTGCTTCCCACCT	AGCGTGGGATGTCCATGAAGTCAG	....((((.((..((((((((	)).))))))....)).))))....	14	21	0.0331	mir-6853-5p
-mir-6865-5p	990	-22.1	AGGTTTCCTTCCTGCTTCCCACCTC	TAGGTGGCAGAGGAGGGACTTCA	.....((((((((.((..((((((.	.)))))).)))))))))).....	16	25	0.0331	mir-6865-5p
-mir-6870-5p	999	-18.4	TCCTGCTTCCCACCTCCTTCG	TGGGGGAGATGGGGGTTGA	((..(((.((((.((((((((	)))))))).))))))).))	17	21	0.0331	mir-6870-5p
-mir-6880-5p	998	-17.7	TTCCTGCTTCCCACCTCCTTCG	TGGTGGAGGAAGAGGGCAGCTC	...(((((..(..(((((.(((	))).)))))..)..)))))...	14	22	0.0331	mir-6880-5p
-mir-6883-5p	996	-16.5	CCTTCCTGCTTCCCACCTCCTT	AGGGAGGGTGTGGTATGGATGT	...(((((((.....(((((((	)))))))....)))).)))...	14	22	0.0331	mir-6883-5p
-mir-6887-5p	988	-17.5	TTAGGTTTCCTTCCTGCTTCCCA	TGGGGGGACAGATGGAGAGGACA	.....(((((...((((((((((	))))))).)))..))))).....	15	23	0.0331	mir-6887-5p
-mir-6888-5p	999	-14.5	TCCTGCTTCCCACCTCCTT	AAGGAGATGCTCAGGCAGAT	..((((((..((.((((((	)))))).))...))))))..	14	19	0.0331	mir-6888-5p
-mir-6889-5p	997	-17.3	CTTCCTGCTTCCCACCTCCTTCGA	TCGGGGAGTCTGGGGTCCGGAAT	.((((.(..(((((.(((((.((.	.)))))))..)))))..))))).	17	24	0.0331	mir-6889-5p
-mir-6894-5p	994	-22.8	TTCCTTCCTGCTTCCCACCTCCT	AGGAGGATGGAGAGCTGGGCCAGA	.....(((.(((..(((((((((	)))))).)))..))).))).....	15	23	0.0331	mir-6894-5p
-mir-7106-5p	999	-19.6	TCCTGCTTCCCACCTCCTT	TGGGAGGAGGGGATCTTGGG	(((.(.(((((.((((((.	.)))))).))))).)..)))	15	19	0.0331	mir-7106-5p
-mir-7110-5p	997	-23.5	CTTCCTGCTTCCCACCTCCTT	TGGGGGTGTGGGGAGAGAGAG	((..((.(((((((((((((.	.))))).))))))))))..))	17	21	0.0331	mir-7110-5p
-mir-7111-5p	996	-20.6	CCTTCCTGCTTCCCACCTCCTTCG	TGGGGGAGGAAGGACAGGCCAT	....((((..(((..(((((((((	)))))))))..)))))))....	16	24	0.0331	mir-7111-5p
-mir-762	993	-17.8	TTTCCTTCCTGCTTCCCACCTCC	GGGGCTGGGGCCGGGGCCGAGC	.(((..(((((..(((((.((((	)))).))))).)))))..))).	17	23	0.0331	mir-762
-mir-7854-3p	994	-20.1	TTCCTTCCTGCTTCCCACCTCC	TGAGGTGACCGCAGATGGGAA	(((((..((((....((((((.	.))))))...))))..)))))	15	22	0.0331	mir-7854-3p
-mir-8069	993	-19.9	TTTCCTTCCTGCTTCCCACCTCC	GGATGGTTGGGGGCGGTCGGCGT	...((..((.((((((.((((((	))).))).))))))))..))...	16	23	0.0331	mir-8069
-mir-8082	998	-16.3	TTCCTGCTTCCCACCTCCTTCG	TGATGGAGCTGGGAATACTCTG	.......((((((.((((.(((	))).)))).)))))).......	13	22	0.0331	mir-8082
-mir-920	999	-22.6	TCCTGCTTCCCACCTCCTT	GGGGAGCTGTGGAAGCAGTA	..((((((((((.((((((	)))))).)).))))))))..	16	19	0.0331	mir-920
-mir-939-5p	991	-18.5	GGTTTCCTTCCTGCTTCCCA	TGGGGAGCTGAGGCTCTGGGGGTG	..(..((..(((((((((((	))))))))..)))....))..)..	14	20	0.0331	mir-939-5p
-mir-1193	457	-16.3	CGCGCAGCCCGGACTCCCTTCCC	GGGATGGTAGACCGGTGACGTGC	........((((.((.((.((((	)))).)).)).))))........	12	23	0.039	mir-1193
-mir-1207-5p	471	-26.5	TCCCTTCCCTTCCCTTCCA	TGGCAGGGAGGCTGGGAGGGG	(((((((((((((((.(((	))).)))))))..))))))))	18	19	0.039	mir-1207-5p
-mir-1233-5p	463	-19.1	GCCCGGACTCCCTTCCCTTCCCT	AGTGGGAGGCCAGGGCACGGCA	..(((....((((..((((((((	)).))))))..))))..)))..	15	23	0.039	mir-1233-5p
-mir-1249-5p	457	-23.9	CGCGCAGCCCGGACTCCCTTCCCTTCC	AGGAGGGAGGAGATGGGCCAAGTT	......(((((..((((..(((((((.	.))))))))))).)))))......	16	27	0.039	mir-1249-5p
-mir-1292-5p	456	-20	CCGCGCAGCCCGGACTCCCTTCCCT	TGGGAACGGGTTCCGGCAGACGCTG	.........(((((..((((((((.	.))))).))).))))).........	13	25	0.039	mir-1292-5p
-mir-1321	470	-12.3	CTCCCTTCCCTTCCCTT	CAGGGAGGTGAATGTGAT	.(((.(((.(((((((.	.))))))).))).).)).	13	17	0.039	mir-1321
-mir-1343-5p	460	-22.5	GCAGCCCGGACTCCCTTCCCT	TGGGGAGCGGCCCCCGGGTGGG	...((((((...((((((((.	.)))))).))...))))))...	14	21	0.039	mir-1343-5p
-mir-149-3p	463	-28.9	GCCCGGACTCCCTTCCCTTCCCT	AGGGAGGGACGGGGGCTGTGC	((.(((.(((((.(((((.((((	))))))))).)))))))).))	19	23	0.039	mir-149-3p
-mir-184	471	-13.7	TCCCTTCCCTTCCCTTCCA	TGGACGGAGAACTGATAAGGGT	.((((((..(((((.((((	)))).)).)))..))..)))).	15	19	0.039	mir-184
-mir-1908-5p	468	-16.3	GACTCCCTTCCCTTCCCTTCCA	CGGCGGGGACGGCGATTGGTC	((((....((((.(((((.((.	.)).))))).)).))..))))	15	22	0.039	mir-1908-5p
-mir-1914-3p	469	-19.39	ACTCCCTTCCCTTCCCTTCC	GGAGGGGTCCCGCACTGGGAGG	.(((((.......(((((((	))))))).........))))).	12	20	0.039	mir-1914-3p
-mir-206	465	-15.1	CCGGACTCCCTTCCCTTCCCTTCCA	TGGAATGTAAGGAAGTGTGTGG	(((.((...(((((.((.(.(((((	))))).).))))))).)).)))	18	25	0.039	mir-206
-mir-25-5p	458	-14.3	GCGCAGCCCGGACTCCCTT	AGGCGGAGACTTGGGCAATTG	.....((((((.(((((((	))).))))..)))))).....	13	19	0.039	mir-25-5p
-mir-3141	469	-19	ACTCCCTTCCCTTCCCTT	GAGGGCGGGTGGAGGAGGA	.(..((((((((.(((((	))))).))).)))))..).	14	18	0.039	mir-3141
-mir-3151-5p	463	-17	GCCCGGACTCCCTTCCCTTCC	GGTGGGGCAATGGGATCAGGT	(((..((.((((((((((.((	)).)))).)).)))))).)))	17	21	0.039	mir-3151-5p
-mir-3153	458	-17.9	GCGCAGCCCGGACTCCCTTCCCT	GGGGAAAGCGAGTAGGGACATTT	......(((..(((((.((((((	)))))).).)))).)))......	14	23	0.039	mir-3153
-mir-3175	465	-13.3	CCGGACTCCCTTCCCTTCCCT	CGGGGAGAGAACGCAGTGACGT	.((.(((.(.(((.((((((.	.)))))).))).).)))..)).	15	21	0.039	mir-3175
-mir-3184-5p	459	-14.1	CGCAGCCCGGACTCCCTTCCCTTCC	TGAGGGGCCTCAGACCGAGCTTTT	....((.(((.((.....((((((.	.))))))....)).))).))....	13	25	0.039	mir-3184-5p
-mir-3196	468	-15.2	GACTCCCTTCCCTTCCCT	CGGGGCGGCAGGGGCCTC	((..(((((.((.((((.	.)))).)).)))))..))	13	18	0.039	mir-3196
-mir-3202	462	-18.1	AGCCCGGACTCCCTTCCCTTCCC	TGGAAGGGAGAAGAGCTTTAAT	.....((.(((..(((((((((.	.)))))))))..))))).....	14	23	0.039	mir-3202
-mir-328-5p	464	-28.2	CCCGGACTCCCTTCCCTTCCCTTCC	GGGGGGGCAGGAGGGGCTCAGGG	(((.((..(((((((...(((((((	)))))))..))))))).)).)))	19	25	0.039	mir-328-5p
-mir-3916	463	-12.4	GCCCGGACTCCCTTCCCTTCCCTT	AAGAGGAAGAAATGGCTGGTTCTCAG	....(((((.((....((((((((	))).)))))....))..)))))....	15	24	0.039	mir-3916
-mir-423-5p	465	-14.3	CCGGACTCCCTTCCCTTCCCTTCC	TGAGGGGCAGAGAGCGAGACTTT	..((.(((.(((..((.((((((.	.)))))).)).))).))).))..	16	24	0.039	mir-423-5p
-mir-4428	469	-16.8	ACTCCCTTCCCTTCCCTTC	CAAGGAGACGGGAACATGGAGC	.((((.(((((.((((((.	.)))).)).)))))...)))).	15	19	0.039	mir-4428
-mir-4436b-3p	468	-15.7	GACTCCCTTCCCTTCCCTT	CAGGGCAGGAAGAAGTGGACAA	...((((((((((.((((.	.)))).)))..)))).)))...	14	19	0.039	mir-4436b-3p
-mir-4481	468	-14.7	GACTCCCTTCCCTTCC	GGAGTGGGCTGGTGGTT	(((..((..(((((((	)))).)))..))..)))	12	16	0.039	mir-4481
-mir-4488	463	-20.1	GCCCGGACTCCCTTCCCTT	AGGGGGCGGGCTCCGGCG	..(((((..(((.((((((	)))))).))).)))))..	14	19	0.039	mir-4488
-mir-4496	464	-12.8	CCCGGACTCCCTTCCCTTCCCTT	GAGGAAACTGAAGCTGAGAGGG	(((...(((.((((..((.((((	)))).))..))))..))).)))	16	23	0.039	mir-4496
-mir-4651	463	-26.3	GCCCGGACTCCCTTCCCTT	CGGGGTGGGTGAGGTCGGGC	(((((..((((((.((((.	.)))).))).)))..)))))	15	19	0.039	mir-4651
-mir-4688	464	-18.1	CCCGGACTCCCTTCCCTTCCCTTC	TAGGGGCAGCAGAGGACCTGGG	(((((....((((..((.(((((.	.))))).))..))))..)))))	16	24	0.039	mir-4688
-mir-4725-3p	464	-21.5	CCCGGACTCCCTTCCCTTCCCTT	TGGGGAAGGCGTCAGTGTCGGG	((((((((..(...((((((((.	.)))))))).)..))).)))))	17	23	0.039	mir-4725-3p
-mir-4747-5p	458	-20.3	GCGCAGCCCGGACTCCCTTCCCT	AGGGAAGGAGGCTTGGTCTTAG	.....(((.((.(..((((((((	))))))))..))).))).....	14	23	0.039	mir-4747-5p
-mir-4763-3p	460	-23.6	GCAGCCCGGACTCCCTTCCCTTCCCT	AGGCAGGGGCTGGTGCTGGGCGGG	...((((((....((..(((((.(((	))).)))))..))..))))))...	16	26	0.039	mir-4763-3p
-mir-504-3p	468	-20.4	GACTCCCTTCCCTTCCCTTCC	GGGAGTGCAGGGCAGGGTTTC	((..((((.((((.(.(((((	))))).).)))).))))..))	16	21	0.039	mir-504-3p
-mir-5196-5p	465	-28.7	CCGGACTCCCTTCCCTTCCCT	AGGGAAGGGGACGAGGGTTGGG	((.((((((.(((((((((((	))))))))))).).))))).))	19	21	0.039	mir-5196-5p
-mir-5584-5p	467	-16.1	GGACTCCCTTCCCTTCCCTT	CAGGGAAATGGGAAGAACTAGA	.......((((((((((((.	.))))))..)))))).......	12	20	0.039	mir-5584-5p
-mir-5698	465	-14.8	CCGGACTCCCTTCCCTTCCCTT	TGGGGGAGTGCAGTGATTGTGG	(((.(.((.((.(.(((((((.	.))))))).).)).)).).)))	16	22	0.039	mir-5698
-mir-6077	459	-14.1	CGCAGCCCGGACTCCCTTCCC	GGGAAGAGCTGTACGGCCTTC	....(((...((..(((((((	)))))).)..))..)))....	12	21	0.039	mir-6077
-mir-6085	466	-17.1	CGGACTCCCTTCCCTTCCCTT	AAGGGGCTGGGGGAGCACA	.(..(((((..((..((((((	))))))..)))))))..).	14	21	0.039	mir-6085
-mir-6127	469	-23.2	ACTCCCTTCCCTTCCCTTC	TGAGGGAGTGGGTGGGAGG	.(((((..((((((((((.	.))))))).))).))))).	15	19	0.039	mir-6127
-mir-6129	458	-19.6	GCGCAGCCCGGACTCCCTTC	TGAGGGAGTTGGGTGTATA	.....(((((.((((((((.	.))))))))))))).....	13	20	0.039	mir-6129
-mir-615-5p	456	-17.4	CCGCGCAGCCCGGACTCCC	GGGGGTCCCCGGTGCTCGGATC	.......((((((((((((	))))))))..)).)).......	12	19	0.039	mir-615-5p
-mir-625-5p	467	-13.49	GGACTCCCTTCCCTTCCCTTC	AGGGGGAAAGTTCTATAGTCC	(((((........(((((((.	.)))))))........)))))	12	21	0.039	mir-625-5p
-mir-638	451	-20.2	CTGACCCGCGCAGCCCGGACTCCCT	AGGGATCGCGGGCGGGTGGCGGCCT	............(((((((.(((((	))))))).)))))............	12	25	0.039	mir-638
-mir-6515-5p	469	-15.5	ACTCCCTTCCCTTCCCTTCCAG	TTGGAGGGTGTGGAAGACATC	.....(((((...((((.(((.	.)))))))...))))).....	12	22	0.039	mir-6515-5p
-mir-658	463	-30.1	GCCCGGACTCCCTTCCCTTCCC	GGCGGAGGGAAGTAGGTCCGTTGGT	(((((((((..(((((((((((	)).)))))))))..))))))..)))	20	22	0.039	mir-658
-mir-663a	465	-14.92	CCGGACTCCCTTCCCTTCCCTTCCA	AGGCGGGGCGCCGCGGGACCGC	.(((..((((.......((((.((.	.)).))))......))))))).	13	25	0.039	mir-663a
-mir-6716-5p	462	-26.5	AGCCCGGACTCCCTTCCCT	TGGGAATGGGGGTAAGGGCC	.((((..(((((((((((.	.))))).))))))..)))).	15	19	0.039	mir-6716-5p
-mir-6729-5p	463	-17	GCCCGGACTCCCTTCCCTTCCCT	TGGGCGAGGGCGGCTGAGCGGC	(((..(.(((.((.((((((((.	.))).))))).))..)))))))	17	23	0.039	mir-6729-5p
-mir-6731-5p	471	-16.1	TCCCTTCCCTTCCCTTCCA	TGGGAGAGCAGGGTATTGTGGA	((((..((((.(.((((((	)))))).).))))....).)))	15	19	0.039	mir-6731-5p
-mir-6732-5p	463	-15.8	GCCCGGACTCCCTTCCCTTC	TAGGGGGTGGCAGGCTGGCC	..((((.((.((.((((((.	.)))))).)).)).))))..	14	20	0.039	mir-6732-5p
-mir-6737-5p	470	-13.4	CTCCCTTCCCTTCCCTTCCAG	TTGGGGTGGTCGGCCCTGGAG	((((....((..((.(((((.	.))))).))..))....))))	13	21	0.039	mir-6737-5p
-mir-6738-5p	463	-16.8	GCCCGGACTCCCTTCCCTTCC	CGAGGGGTAGAAGAGCACAGGGG	.((((..(((.((.((((((.	.)))))).))..)))..).))).	15	21	0.039	mir-6738-5p
-mir-6743-5p	466	-23.8	CGGACTCCCTTCCCTTCCCTT	AAGGGGCAGGGACGGGTGGCCC	.((.(.(((.(((((((((((	)))))).))))).))).).)).	17	21	0.039	mir-6743-5p
-mir-6747-5p	457	-13.3	CGCGCAGCCCGGACTCCCTTCCCT	AGGGGTGTGGAAAGAGGCAGAACA	......((((....((((.(((((	))))).).)))..).)))......	13	24	0.039	mir-6747-5p
-mir-6750-5p	455	-17.1	CCCGCGCAGCCCGGACTCCCTTCCCTT	CAGGGAACAGCTGGGTGAGCTGCT	........((((((.((...((((((.	.)))))).))))))))........	14	27	0.039	mir-6750-5p
-mir-6756-5p	462	-27.1	AGCCCGGACTCCCTTCCCTTCCCT	AGGGTGGGGCTGGAGGTGGGGCT	.((((.(.((((...((((.((((	)))).))))..)))).).)))).	17	24	0.039	mir-6756-5p
-mir-6757-5p	460	-22.3	GCAGCCCGGACTCCCTTCCCTT	TAGGGATGGGAGGCCAGGATGA	....((.((.(((((.(((((.	.))))).))))).)).))....	14	22	0.039	mir-6757-5p
-mir-6758-5p	464	-19	CCCGGACTCCCTTCCCTTCCCTT	TAGAGAGGGGAAGGATGTGATGT	.....((..((((((((((.((.	.)).))))))))))..)).....	14	23	0.039	mir-6758-5p
-mir-6760-5p	464	-15.1	CCCGGACTCCCTTCCCTTCCCTTC	CAGGGAGAAGGTGGAAGTGCAGA	...(.(((.((...(((((((((.	.)))).))))).)).))).)...	15	24	0.039	mir-6760-5p
-mir-6778-5p	463	-17.7	GCCCGGACTCCCTTCCCTTCCCT	AGTGGGAGGACAGGAGGCAGGT	(((.(..((((....((((((((	)).))))))...)))).).)))	16	23	0.039	mir-6778-5p
-mir-6783-5p	465	-15.7	CCGGACTCCCTTCCCTTCCCTTC	TAGGGGAAAAGTCCTGATCCGG	(((((.((....(..(((((((.	.)))))))..)....)))))))	15	23	0.039	mir-6783-5p
-mir-6785-5p	468	-17.2	GACTCCCTTCCCTTCCCTTCCA	TGGGAGGGCGTGGATGATGGTG	.(((..(.(((...((((((((	))))))))...))).)..))).	15	22	0.039	mir-6785-5p
-mir-6787-5p	463	-17.5	GCCCGGACTCCCTTCCCTTCCC	TGGCGGGGGTAGAGCTGGCTGC	((((((.(((...(((((.((.	.)).)))))..)))))))..))	16	22	0.039	mir-6787-5p
-mir-6788-5p	473	-12.9	CCTTCCCTTCCCTTCCAG	CTGGGAGAAGAGTGGTGAAGA	.(((((((((.((((((.	.))))))..))).)).)))).	15	18	0.039	mir-6788-5p
-mir-6794-5p	469	-17.1	ACTCCCTTCCCTTCCCTTC	CAGGGGGACTGGGGGTGAGC	.((((((((..(((((((.	.)))))))..))))).))).	15	19	0.039	mir-6794-5p
-mir-6795-5p	465	-19.9	CCGGACTCCCTTCCCTTCCCTTCCA	TGGGGGGACAGGATGAGAGGCTGT	.(((.(((.(.(((..(((((.(((	))))))))..))).).))).))).	18	25	0.039	mir-6795-5p
-mir-6797-5p	463	-25.8	GCCCGGACTCCCTTCCCTTCCCTTCC	AGGAGGGAAGGGGCTGAGAACAGGA	.((.(..(((...((((((((((((.	.))))))))))))..)))..).)).	18	26	0.039	mir-6797-5p
-mir-6799-5p	460	-20.8	GCAGCCCGGACTCCCTTCCC	GGGGAGGTGTGCAGGGCTGG	...(((((.((..(((((((	))))))).)).).))))...	14	20	0.039	mir-6799-5p
-mir-6805-5p	467	-16.5	GGACTCCCTTCCCTTCCCTTC	TAGGGGGCGGCTTGTGGAGTGT	(.((((((...((.((((((.	.)))))).))...).))))).)	15	21	0.039	mir-6805-5p
-mir-6812-5p	463	-19.4	GCCCGGACTCCCTTCCCTTCCCTTCCAG	ATGGGGTGAGATGGGGAGGAGCAGC	((...(.((((.(((((.(((.(((((.	.))))).).)).)))))))))).))	20	28	0.039	mir-6812-5p
-mir-6816-5p	463	-20.3	GCCCGGACTCCCTTCCCTT	TGGGGCGGGGCAGGTCCCTGC	((..(((((((((.((((.	.)))).))))..)))))..))	15	19	0.039	mir-6816-5p
-mir-6819-5p	469	-18.9	ACTCCCTTCCCTTCCCTTCCAG	TTGGGGTGGAGGGCCAAGGAGC	.((((....((((((.(((((.	.))))).))))))....)))).	15	22	0.039	mir-6819-5p
-mir-6822-5p	461	-20.3	CAGCCCGGACTCCCTTCCCTT	CAGGGAACCAGTTGGGGCTT	..((((.((((...((((((.	.))))))..)))).))))..	14	21	0.039	mir-6822-5p
-mir-6825-5p	461	-22.4	CAGCCCGGACTCCCTTCCCTTCCCT	TGGGGAGGTGTGGAGTCAGCAT	..((...(((((((...(((((((.	.))))))).).)))))).))..	16	25	0.039	mir-6825-5p
-mir-6846-5p	469	-18.7	ACTCCCTTCCCTTCCCTTCCA	TGGGGGCTGGATGGGGTAGAGT	((((...((((.(((((((((	))))))..))).))))..))))	17	21	0.039	mir-6846-5p
-mir-6856-5p	464	-12.9	CCCGGACTCCCTTCCCTTCCCTT	AAGAGAGGAGCAGTGGTGCTGTGG	(((((.(.((((.(.((((.(((	))).)))).).)).)).)))).))	18	23	0.039	mir-6856-5p
-mir-6870-5p	466	-19.9	CGGACTCCCTTCCCTTCCCTT	TGGGGGAGATGGGGGTTGA	..(((((((....(((((((.	.)))))))..)))))))..	14	21	0.039	mir-6870-5p
-mir-6875-5p	469	-16	ACTCCCTTCCCTTCCCTTC	TGAGGGACCCAGGACAGGAGA	.((((..(((..((((((.	.))))))....)))..)))).	13	19	0.039	mir-6875-5p
-mir-6881-5p	467	-21.1	GGACTCCCTTCCCTTCCCTT	TGGGGTAAGGATAGGAGGGTCA	.((((((((..((((((((.	.)))).))))..))).))))).	16	20	0.039	mir-6881-5p
-mir-6883-5p	469	-17.1	ACTCCCTTCCCTTCCCTTCCA	AGGGAGGGTGTGGTATGGATGT	(((((...((...(((((((.	.)))))))...))...))).))	14	21	0.039	mir-6883-5p
-mir-6887-5p	466	-17.8	CGGACTCCCTTCCCTTCCCTTCCA	TGGGGGGACAGATGGAGAGGACA	.(..(((((.((...(((((.(((	))))))))..)).)).)))..).	16	24	0.039	mir-6887-5p
-mir-7111-5p	460	-22.2	GCAGCCCGGACTCCCTTCCCTT	TGGGGGAGGAAGGACAGGCCAT	...(((.(..((.((((((((.	.)))))))).))..).)))...	14	22	0.039	mir-7111-5p
-mir-7150	475	-16.4	TTCCCTTCCCTTCCAG	CTGGCAGGGGGAGAGGTA	..(((((((((((((.	.))).)))))))).))..	13	16	0.039	mir-7150
-mir-7515	470	-15.7	CTCCCTTCCCTTCCCTTCC	AGAAGGGAAGATGGTGAC	.((((....(((((((((.	.)))))))))..)).)).	13	19	0.039	mir-7515
-mir-765	469	-20.6	ACTCCCTTCCCTTCCCTTCCA	TGGAGGAGAAGGAAGGTGATG	..((((((((.(((.((((((	)))))).))))))))).))..	17	21	0.039	mir-765
-mir-766-5p	461	-12	CAGCCCGGACTCCCTTCCCTTCC	AGGAGGAATTGGTGCTGGTCTT	....((((.(.((..(.(((((.	.))))).)..)).)))))....	13	23	0.039	mir-766-5p
-mir-8085	463	-15.6	GCCCGGACTCCCTTCCCT	TGGGAGAGAGGACTGTGAGGC	(((((.(.(((((((((.	.)))).)).))).).)).)))	15	18	0.039	mir-8085
-mir-92a-2-5p	458	-14.2	GCGCAGCCCGGACTCCCTTCCC	GGGTGGGGATTTGTTGCATTAC	.....((.((((.(((((.(((	))).)))))))))..)).....	14	22	0.039	mir-92a-2-5p
-mir-92b-5p	459	-20	CGCAGCCCGGACTCCCTTCCCT	AGGGACGGGACGCGGTGCAGTG	....(((((...((((.(((((	))))).))))..))).))....	14	22	0.039	mir-92b-5p
-mir-939-5p	460	-21.6	GCAGCCCGGACTCCCTTCCCTTCCCT	TGGGGAGCTGAGGCTCTGGGGGTG	....((((((...((((..((((((.	.))))))..)))).))))))....	16	26	0.039	mir-939-5p
-mir-9500	465	-13.7	CCGGACTCCCTTCCCTT	AAGGGAAGATGGTGACCAC	..((.(.((((((((((	))))))))..)).).))..	13	17	0.039	mir-9500
-let-7e-5p	1639	-12.8	TTAAGTGTGAGTTCTTCCTCC	TGAGGTAGGAGGTTGTATAGTT	....(((..(.(((((((((.	.)))).))))).)..)))....	13	21	0.0442	let-7e-5p
-mir-1237-5p	1642	-15.4	AGTGTGAGTTCTTCCTCCC	CGGGGGCGGGGCCGAAGCGCG	.((((..(((((.(((((.	.))))).)))))....)))).	14	19	0.0442	mir-1237-5p
-mir-1285-5p	1634	-12	CTTGGTTAAGTGTGAGTTC	GATCTCACTTTGTTGCCCAGG	(((((.(((..(((((.((	)).)))))....))).)))))	15	19	0.0442	mir-1285-5p
-mir-1469	1630	-14.3	TTTGCTTGGTTAAGTGTGAG	CTCGGCGCGGGGCGCGGGCTCC	...((((((((..(((((((	))).))))..))).)))))...	15	20	0.0442	mir-1469
-mir-1471	1631	-12.6	TTGCTTGGTTAAGTGTGAGT	GCCCGCGTGTGGAGCCAGGTGT	..((((((((..(((((.((	)).)))))....))))))))..	15	20	0.0442	mir-1471
-mir-149-3p	1638	-15.3	GTTAAGTGTGAGTTCTTCCTC	AGGGAGGGACGGGGGCTGTGC	((..(((.(..(((((((((.	.)))))))))..).)))..))	15	21	0.0442	mir-149-3p
-mir-1914-3p	1636	-16.8	TGGTTAAGTGTGAGTTCTTCCTCC	GGAGGGGTCCCGCACTGGGAGG	......((((((.(..((.(((((	)))))))..)))))))......	14	24	0.0442	mir-1914-3p
-mir-216b-3p	1626	-12	TTGCTTTGCTTGGTTAAGTGTGA	ACACACTTACCCGTAGAGATTCTA	........(((((.((((((((.	.)))))))).))).))........	13	23	0.0442	mir-216b-3p
-mir-23a-3p	1627	-13	TGCTTTGCTTGGTTAAGTGTGAG	ATCACATTGCCAGGGATTTCC	.......((((((..(((((((.	.))))))))))))).......	13	23	0.0442	mir-23a-3p
-mir-23b-3p	1627	-13	TGCTTTGCTTGGTTAAGTGTGAG	ATCACATTGCCAGGGATTACC	.......((((((..(((((((.	.))))))))))))).......	13	23	0.0442	mir-23b-3p
-mir-27a-3p	1628	-14.6	GCTTTGCTTGGTTAAGTGTGAG	TTCACAGTGGCTAAGTTCCGC	.....(((((((((..((((((	)))))).))))))))).....	15	22	0.0442	mir-27a-3p
-mir-27a-5p	1632	-12.3	TGCTTGGTTAAGTGTGAGTTCT	AGGGCTTAGCTGCTTGTGAGCA	.((((...((((((((((((((	)))))))).).))))).)))).	18	22	0.0442	mir-27a-5p
-mir-27b-3p	1628	-14.6	GCTTTGCTTGGTTAAGTGTGAG	TTCACAGTGGCTAAGTTCTGC	.....(((((((((..((((((	)))))).))))))))).....	15	22	0.0442	mir-27b-3p
-mir-28-5p	1634	-19.8	CTTGGTTAAGTGTGAGTTCTTC	AAGGAGCTCACAGTCTATTGAG	((..((..(.(((((((((((.	.))))))))))).)..))..))	16	22	0.0442	mir-28-5p
-mir-3074-5p	1630	-12	TTTGCTTGGTTAAGTGTGAGT	GTTCCTGCTGAACTGAGCCAG	...(((..(((.((((.(((.	.))).)))).)))..)))...	13	21	0.0442	mir-3074-5p
-mir-3139	1632	-14.5	TGCTTGGTTAAGTGTGAGTTCTTC	TAGGAGCTCAACAGATGCCTGTT	.((..(((......(((((((((.	.)))))))))......))).)).	14	24	0.0442	mir-3139
-mir-3160-3p	1630	-13	TTTGCTTGGTTAAGTGTGAGTTCT	AGAGCTGAGACTAGAAAGCCCA	...((((.....(((.(.((((((	)))))).).)))...))))...	14	24	0.0442	mir-3160-3p
-mir-3169	1633	-13.4	GCTTGGTTAAGTGTGAGTTCTT	TAGGACTGTGCTTGGCACATAG	...((((((((..(.((((((.	.)))))))..)))))).))...	15	22	0.0442	mir-3169
-mir-3175	1636	-16	TGGTTAAGTGTGAGTTCTTCCTC	CGGGGAGAGAACGCAGTGACGT	..((((..((((..((((((((.	.))))))))..)))).))))..	16	23	0.0442	mir-3175
-mir-3180-3p	1637	-16.3	GGTTAAGTGTGAGTTCTTCCTCC	TGGGGCGGAGCTTCCGGAGGCC	((((...((..((((((.((((.	.)))).))))))..))..))))	16	23	0.0442	mir-3180-3p
-mir-3180	1641	-13.2	AAGTGTGAGTTCTTCCTCC	TGGGGCGGAGCTTCCGGAG	...((..((((((.((((.	.)))).))))))..))...	12	19	0.0442	mir-3180
-mir-3191-3p	1631	-12.1	TTGCTTGGTTAAGTGTGAGTTCTTC	TGGGGACGTAGCTGGCCAGACAG	....(((((((.((....((((((.	.))))))...)))))))))....	15	25	0.0442	mir-3191-3p
-mir-31-5p	1637	-13.5	GGTTAAGTGTGAGTTCTTCCT	AGGCAAGATGCTGGCATAGCT	((((..((((.((((((((((	))).)))).))).))))))))	18	21	0.0442	mir-31-5p
-mir-3605-5p	1637	-14.7	GGTTAAGTGTGAGTTCTTCCTCC	TGAGGATGGATAGCAAGGAAGCC	((((...(((..((((.(((((.	.))))).)))).)))....))))	16	23	0.0442	mir-3605-5p
-mir-3670	1630	-16.5	TTTGCTTGGTTAAGTGTGAGTTCT	AGAGCTCACAGCTGTCCTTCTCTA	.......((...((((((((((((	)))))))))).))..)).......	14	24	0.0442	mir-3670
-mir-3917	1630	-14.8	TTTGCTTGGTTAAGTGTGAGT	GCTCGGACTGAGCAGGTGGG	...(((((.(((.((.(((((	))))).))))).)))))...	15	21	0.0442	mir-3917
-mir-4284	1635	-14.6	TTGGTTAAGTGTGAGTTC	GGGCTCACATCACCCCAT	.(((....((((((((((	))))))))))....))).	13	18	0.0442	mir-4284
-mir-4446-3p	1633	-13.9	GCTTGGTTAAGTGTGAGTTCTT	CAGGGCTGGCAGTGACATGGGT	(((((((((..(((.((((((.	.)))))).))).)))).)))))	18	22	0.0442	mir-4446-3p
-mir-4511	1636	-15.6	TGGTTAAGTGTGAGTTCTTC	GAAGAACTGTTGCATTTGCCCT	.((.((((((..((((((((	)))))))..)..)))))).)).	16	20	0.0442	mir-4511
-mir-4525	1638	-13.7	GTTAAGTGTGAGTTCTTCCTCC	GGGGGGATGTGCATGCTGGTT	....((((((.....(((((((	)))))))....))))))....	13	22	0.0442	mir-4525
-mir-4533	1642	-13.5	AGTGTGAGTTCTTCCTCCC	TGGAAGGAGGTTGCCGGACGCT	(((((..((.((((((((.	.)).))))))..))...)))))	15	19	0.0442	mir-4533
-mir-4538	1630	-15.2	TTTGCTTGGTTAAGTGTGAGTTC	GAGCTTGGATGAGCTGGGCTGA	...(((..(((..((.(((((((	))))))).)).)))..)))...	15	23	0.0442	mir-4538
-mir-4675	1630	-13.4	TTTGCTTGGTTAAGTGTGAGTTCT	GGGGCTGTGATTGACCAGCAGG	...(((.((((((.....((((((	))))))....)))))))))...	15	24	0.0442	mir-4675
-mir-4697-5p	1635	-12.1	TTGGTTAAGTGTGAGTTCTTCCT	AGGGGGCGCAGTCACTGACGTG	...((((.(((...((.((((((	)))))).))...)))))))...	15	23	0.0442	mir-4697-5p
-mir-4718	1632	-15.3	TGCTTGGTTAAGTGTGAGTT	AGCTGTACCTGAAACCAAGCA	.((((((((.((.(((((((	)))).)))))..)))))))).	17	20	0.0442	mir-4718
-mir-4721	1631	-13.9	TTGCTTGGTTAAGTGTGAGTTCTTC	TGAGGGCTCCAGGTGACGGTGG	..(((..((((..((.((((((((.	.))))))))))..)))))))..	17	25	0.0442	mir-4721
-mir-4723-5p	1632	-15.82	TGCTTGGTTAAGTGTGAGTTCTTCCT	TGGGGGAGCCATGAGATAAGAGCA	.((((.......((((.((((((((.	.))))))))))))......)))).	16	26	0.0442	mir-4723-5p
-mir-4725-3p	1634	-12.9	CTTGGTTAAGTGTGAGTTCTTCCTCC	TGGGGAAGGCGTCAGTGTCGGG	(((((...(.((...((.(((((((.	.)))))))))..)).).)))))	17	26	0.0442	mir-4725-3p
-mir-4740-5p	1630	-12.4	TTTGCTTGGTTAAGTGTGAGTTCT	AGGACTGATCCTCTCGGGCAGG	...((((((...((..(.((((((	)))))).)..)).))))))...	15	24	0.0442	mir-4740-5p
-mir-4747-5p	1639	-12.5	TTAAGTGTGAGTTCTTCCTC	AGGGAAGGAGGCTTGGTCTTAG	(((((..((((((((((((.	.)))))))..)))))..)))))	17	20	0.0442	mir-4747-5p
-mir-4763-3p	1635	-17.5	TTGGTTAAGTGTGAGTTCTTCCT	AGGCAGGGGCTGGTGCTGGGCGGG	((.((..((..(.((((((((((	))).))))))).)..))..)).))	17	23	0.0442	mir-4763-3p
-mir-4784	1640	-14.1	TAAGTGTGAGTTCTTCCTCC	TGAGGAGATGCTGGGACTGA	..(((.(.(((..((((((.	.))))))..))).).)))..	13	20	0.0442	mir-4784
-mir-4798-3p	1633	-14.4	GCTTGGTTAAGTGTGAGTT	AACTCACGAAGTATACCGAAGT	(((((((((..((((((((	))))))))...)).))).))))	17	19	0.0442	mir-4798-3p
-mir-556-5p	1634	-12.2	CTTGGTTAAGTGTGAGTTCTTC	GATGAGCTCATTGTAATATGAG	((((((((...((((((((.((	)).))))))))..)))).))))	18	22	0.0442	mir-556-5p
-mir-589-5p	1634	-15	CTTGGTTAAGTGTGAGTTCTTC	TGAGAACCACGTCTGCTCTGAG	((..(...((((((.((((((.	.)))))))))).))...)..))	15	22	0.0442	mir-589-5p
-mir-6081	1629	-13.6	CTTTGCTTGGTTAAGTGTGAGTTCTT	AGGAGCAGTGCCGGCCAAGGCGCC	.....(((((((..(..(..((((((	)))))).)..).))))))).....	15	26	0.0442	mir-6081
-mir-650	1638	-16.8	GTTAAGTGTGAGTTCTTCCTCCC	AGGAGGCAGCGCTCTCAGGAC	(((...((.((((.((.(((((.	.))))).)).)))).)).)))	16	23	0.0442	mir-650
-mir-6511a-5p	1634	-14.2	CTTGGTTAAGTGTGAGTTCTTCCTC	CAGGCAGAAGTGGGGCTGACAGG	((((....(((.(.(.((((.(((.	.))).)))).).).)))..))))	16	25	0.0442	mir-6511a-5p
-mir-659-5p	1632	-13.8	TGCTTGGTTAAGTGTGAGTTCTT	AGGACCTTCCCTGAACCAAGGA	..(((((((.((.(..((.((((	)))).))..))).)))))))..	16	23	0.0442	mir-659-5p
-mir-663a	1635	-17.5	TTGGTTAAGTGTGAGTTCTTCCT	AGGCGGGGCGCCGCGGGACCGC	.(((((..(((.(.(((((.(((	))).))))).))))..))))).	17	23	0.0442	mir-663a
-mir-671-5p	1633	-12.2	GCTTGGTTAAGTGTGAGTTCTTCCT	AGGAAGCCCTGGAGGGGCTGGAG	..(..(((.....(.((..((((((	))))))..)).)...)))..)..	13	25	0.0442	mir-671-5p
-mir-6721-5p	1634	-12	CTTGGTTAAGTGTGAGTTCTTCCTC	TGGGCAGGGGCTTATTGTAGGAG	(((..(((...(((((((((((((.	.))).))))))))))..))))))	19	25	0.0442	mir-6721-5p
-mir-6732-5p	1637	-14.6	GGTTAAGTGTGAGTTCTTCCTC	TAGGGGGTGGCAGGCTGGCC	(((((.((.((....((((((.	.))))))...)).)))))))	15	22	0.0442	mir-6732-5p
-mir-6735-5p	1634	-12.5	CTTGGTTAAGTGTGAGTTCTTCCTC	CAGGGCAGAGGGCACAGGAATCTGA	...((((...((((..((((((((.	.)))).))))..))))..))))...	16	25	0.0442	mir-6735-5p
-mir-6750-3p	1632	-14.4	TGCTTGGTTAAGTGTGAGTTC	GAACTCACCCTCTGCTCCCAG	.....(((..((.((((((((	)))))))).))..))).....	13	21	0.0442	mir-6750-3p
-mir-6799-5p	1635	-13.3	TTGGTTAAGTGTGAGTTCTTCCTC	GGGGAGGTGTGCAGGGCTGG	(..(((...((((....(((((((	)))))))..)))).)))..)	15	24	0.0442	mir-6799-5p
-mir-6814-3p	1631	-13.3	TTGCTTGGTTAAGTGTGAGT	ACTCGCATCCTTCCCTTGGCAG	..(((.((....((((((((	))))))))....))...)))..	13	20	0.0442	mir-6814-3p
-mir-6876-5p	1636	-13	TGGTTAAGTGTGAGTTCTTCCTC	CAGGAAGGAGACAGGCAGTTCA	(((....((.((..((((((((.	.))))))))..)).))...)))	15	23	0.0442	mir-6876-5p
-mir-6878-5p	1633	-13.4	GCTTGGTTAAGTGTGAGTTCTTCCT	AGGGAGAAAGCTAGAAGCTGAAG	..(..(((....((...((((((((	)))))))).))....)))..)..	14	25	0.0442	mir-6878-5p
-mir-6885-5p	1632	-17	TGCTTGGTTAAGTGTGAGTTCTTCCT	AGGGGGGCACTGCGCAAGCAAAGCC	.((((.(((..((((.((((((((((	))))))).))))))).))).)))).	21	26	0.0442	mir-6885-5p
-mir-708-5p	1634	-19.7	CTTGGTTAAGTGTGAGTTCTTC	AAGGAGCTTACAATCTAGCTGGG	((..((((..(((((((((((.	.)))))))))))...))))..))	17	22	0.0442	mir-708-5p
-mir-7153-5p	1634	-12.7	CTTGGTTAAGTGTGAGTTCTTC	TGAGAACTGACAAATGTGGTAGG	((((.(....(((.(((((((.	.))))))).))).....).))))	15	22	0.0442	mir-7153-5p
-mir-762	1633	-20	GCTTGGTTAAGTGTGAGTTCT	GGGGCTGGGGCCGGGGCCGAGC	((((((((..((.(.((((((	)))))).).))...))))))))	17	21	0.0442	mir-762
-mir-766-5p	1636	-17.9	TGGTTAAGTGTGAGTTCTTCCT	AGGAGGAATTGGTGCTGGTCTT	.((...((..(.((((((((((	)))))))))).)..))...)).	15	22	0.0442	mir-766-5p
-mir-7706	1633	-17	GCTTGGTTAAGTGTGAGTTCTTCC	TGAAGCGCCTGTGCTCTGCCGAGA	.((((((..((..(..((.((((.	.)))).))..)..))..)))))).	15	24	0.0442	mir-7706
-mir-7843-5p	1634	-14.2	CTTGGTTAAGTGTGAGTTCTTCCTC	GAGGGCAGAGCCAGCTTCCTGA	...((..((((.((.((((((((((	))))).)))))))))))))...	18	25	0.0442	mir-7843-5p
-mir-873-3p	1633	-12.2	GCTTGGTTAAGTGTGAGTTCTTC	GGAGACTGATGAGTTCCCGGGA	.(((((..(..(((.(((.((((	))))))).)))..)..))))).	16	23	0.0442	mir-873-3p
-mir-888-3p	1630	-12.6	TTTGCTTGGTTAAGTGTGAGTT	GACTGACACCTCTTTGGGTGAA	...(((..(....((((.((((	)))).))))....)..)))...	12	22	0.0442	mir-888-3p
-mir-106b-5p	2151	-12.8	ATCTGCCTTCATCCCTTTA	TAAAGTGCTGACAGTGCAGAT	(((((((((((.(.(((((	))))).).))).)).))))))	17	19	0.0454	mir-106b-5p
-mir-1182	645	-22.8	TCCCCATCCGCACCCGGCCCTC	GAGGGTCTTGGGAGGGATGTGAC	....(((((.(.((((((((((	)))))))..))).))))))....	16	22	0.0454	mir-1182
-mir-1182	2156	-16.7	CCTTCATCCCTTTAGTCCTT	GAGGGTCTTGGGAGGGATGTGAC	....((((((((((((((((	))))).))..)))))))))....	16	20	0.0454	mir-1182
-mir-1207-5p	646	-23.4	CCCCATCCGCACCCGGCCC	TGGCAGGGAGGCTGGGAGGGG	((((..((((.(((.(((.	.))).)))..)).))..))))	14	19	0.0454	mir-1207-5p
-mir-1224-5p	640	-20	TCACTTCCCCATCCGCAC	GTGAGGACTCGGGAGGTGG	(((((((((..(((.(((	))).)))...)))))))))	15	18	0.0454	mir-1224-5p
-mir-1224-5p	652	-22.2	CCGCACCCGGCCCTCAC	GTGAGGACTCGGGAGGTGG	((((.(((((.((((((	)))))).).))))..))))	15	17	0.0454	mir-1224-5p
-mir-1224-5p	2159	-17	TCATCCCTTTAGTCCTTAG	GTGAGGACTCGGGAGGTGG	((((((((..((((((((.	.)))))))).))).)))))	16	19	0.0454	mir-1224-5p
-mir-1227-5p	648	-24	CCATCCGCACCCGGCCCTCAC	GTGGGGCCAGGCGGTGG	(((.((((....(((((.(((	))))))))..)))))))	15	21	0.0454	mir-1227-5p
-mir-1233-5p	650	-23.2	ATCCGCACCCGGCCCTCACC	AGTGGGAGGCCAGGGCACGGCA	..(((..((((((((((((.	.))))).)))).)))..)))..	15	20	0.0454	mir-1233-5p
-mir-1236-5p	2154	-15.5	TGCCTTCATCCCTTTAGTCCTTA	TGAGTGACAGGGGAAATGGGGA	(.(((...((((((..(((((((	)))).)))))))))...))).)	17	23	0.0454	mir-1236-5p
-mir-1237-5p	639	-18.6	CTCACTTCCCCATCCGCACCCG	CGGGGGCGGGGCCGAAGCGCG	..(.((((....(((((.((((	)))).)))))...)))).)..	14	22	0.0454	mir-1237-5p
-mir-125a-3p	653	-23.8	CGCACCCGGCCCTCACCTGC	ACAGGTGAGGTTCTTGGGAGCC	.((.((((..(((((((((.	.)))))))))..)..))).)).	15	20	0.0454	mir-125a-3p
-mir-125b-1-3p	653	-16.7	CGCACCCGGCCCTCACCTGC	ACGGGTTAGGCTCTTGGGAGCT	.((.(((((.(((.(((((.	.))))).)))...))))).)).	15	20	0.0454	mir-125b-1-3p
-mir-1262	639	-15.4	CTCACTTCCCCATCCGCACCCGG	ATGGGTGAATTTGTAGAAGGAT	.((.((((..((....((((((.	.))))))....))..)))))).	14	23	0.0454	mir-1262
-mir-1265	650	-14.8	ATCCGCACCCGGCCCTCACCTG	CAGGATGTGGTCAAGTGTTGTT	....((((..((((..((((((	)))).)).))))..))))....	14	22	0.0454	mir-1265
-mir-1266-5p	2154	-17.9	TGCCTTCATCCCTTTAGTCCTTAGG	CCTCAGGGCTGTAGAACAGGGCT	.(((((.....((.(((((((.(((	))).))))))).))...))))).	17	25	0.0454	mir-1266-5p
-mir-1268a	645	-23.6	TCCCCATCCGCACCCG	CGGGCGTGGTGGTGGGGG	(((((((((((.((((	)))).))))..)))))))	15	16	0.0454	mir-1268a
-mir-1268b	641	-27.5	CACTTCCCCATCCGCACCCG	CGGGCGTGGTGGTGGGGGTG	((((((((((.((((.((((	)))).))))))).)))))))	18	20	0.0454	mir-1268b
-mir-1273f	2147	-14.9	CATAATCTGCCTTCATCCC	GGAGATGGAGGTTGCAGTG	(((.....(((((((((((	)).)))))))))....)))	14	19	0.0454	mir-1273f
-mir-1275	633	-17.6	GCTTGTCTCACTTCCCCAT	GTGGGGGAGAGGCTGTC	....(((((..((((((((	)))))))))))))....	13	19	0.0454	mir-1275
-mir-1275	653	-16.6	CGCACCCGGCCCTCAC	GTGGGGGAGAGGCTGTC	.(((.((..(((((((	)))))))...)).))).	12	16	0.0454	mir-1275
-mir-127-5p	2151	-14.5	ATCTGCCTTCATCCCTTTAG	CTGAAGCTCAGAGGGCTCTGAT	(((.((((((....((((((	))))))....))))))...)))	15	20	0.0454	mir-127-5p
-mir-1293	640	-16.4	TCACTTCCCCATCCGCACCCG	TGGGTGGTCTGGAGATTTGTGC	.(((.((.(((..(.((((((	)))))))..))).))...))).	15	21	0.0454	mir-1293
-mir-1293	2144	-14	GTACATAATCTGCCTTCATCCC	TGGGTGGTCTGGAGATTTGTGC	.((((.(((((.((.((((((.	.))))))...))))))))))).	17	22	0.0454	mir-1293
-mir-1294	649	-12.6	CATCCGCACCCGGCCCTCACC	TGTGAGGTTGGCATTGTTGTCT	.....(((.((((((.((((.	.))))))))))...))).....	13	21	0.0454	mir-1294
-mir-1304-5p	2158	-12.2	TTCATCCCTTTAGTCCTTAGG	TTTGAGGCTACAGTGAGATGTG	..(((((((.(((.(((((((	)))))))))).)).).))))..	17	21	0.0454	mir-1304-5p
-mir-1321	651	-13.2	TCCGCACCCGGCCCTCACCTG	CAGGGAGGTGAATGTGAT	..((((..((..((((.((((	))))))))))..))))..	14	21	0.0454	mir-1321
-mir-132-5p	2176	-14.6	AGGAACAGATAAAGTCATGGA	ACCGTGGCTTTCGATTGTTACT	((.(((((..((((((((((.	.))))))))))...))))).))	17	21	0.0454	mir-132-5p
-mir-134-5p	2170	-13.6	GTCCTTAGGAACAGATAAAGTCATG	TGTGACTGGTTGACCAGAGGGG	.(((((.((..(((....((((((.	.))))))..))).)).))))).	16	25	0.0454	mir-134-5p
-mir-135a-5p	2171	-13.8	TCCTTAGGAACAGATAAAGTCATG	TATGGCTTTTTATTCCTATGTGA	(((.((((((.....(((((((((	)))))))))...)))))).).))	18	24	0.0454	mir-135a-5p
-mir-135b-3p	647	-17.2	CCCATCCGCACCCGGCCCTCAC	ATGTAGGGCTAAAAGCCATGGG	(((((..((....((((((((.	.)).))))))....)).)))))	15	22	0.0454	mir-135b-3p
-mir-135b-5p	2171	-14.4	TCCTTAGGAACAGATAAAGTCATG	TATGGCTTTTCATTCCTATGTGA	(((.((((((..((.(((((((((	))))))))))).)))))).).))	20	24	0.0454	mir-135b-5p
-mir-149-3p	648	-23.5	CCATCCGCACCCGGCCCTCACCT	AGGGAGGGACGGGGGCTGTGC	.(((..((.((((.(((((.(((	)))))))).)))).)).))).	17	23	0.0454	mir-149-3p
-mir-151a-3p	2172	-12.3	CCTTAGGAACAGATAAAGTCATGG	CTAGACTGAAGCTCCTTGAGG	(((((((...((....((((.(((	)))))))....)).)))))))	16	24	0.0454	mir-151a-3p
-mir-1538	644	-15.6	TTCCCCATCCGCACCCGGCCC	CGGCCCGGGCTGCTGCTGTTCCT	.....((.(.((((((((((.	.)).))))).))).).)).....	13	21	0.0454	mir-1538
-mir-181a-2-3p	2177	-12.3	GGAACAGATAAAGTCATGGA	ACCACTGACCGTTGACTGTACC	((.((((.(((.(((((((.	.))).))))..))).)))).))	16	20	0.0454	mir-181a-2-3p
-mir-1908-5p	646	-19.5	CCCCATCCGCACCCGGCCC	CGGCGGGGACGGCGATTGGTC	..(((..(((.(((.(((.	.))).)))...)))..)))..	12	19	0.0454	mir-1908-5p
-mir-1909-5p	646	-17.8	CCCCATCCGCACCCGGCCCTCA	TGAGTGCCGGTGCCTGCCCTG	........(((((.(((.((((	)))).))))))))........	12	22	0.0454	mir-1909-5p
-mir-194-3p	2193	-12.1	TGGATATGAAAGTGATCACTGT	CCAGTGGGGCTGCTGTTATCTG	.(((((....(((..((((((.	.)))))).))).....))))).	14	22	0.0454	mir-194-3p
-mir-196a-5p	647	-12.3	CCCATCCGCACCCGGCCCTCACCTG	TAGGTAGTTTCATGTTGTTGGG	((((.(.(((...((..((.(((((	)))))))..)).))).).))))	17	25	0.0454	mir-196a-5p
-mir-196b-5p	647	-12.3	CCCATCCGCACCCGGCCCTCACCTG	TAGGTAGTTTCCTGTTGTTGGG	((((.(.(((...((..((.(((((	)))))))..)).))).).))))	17	25	0.0454	mir-196b-5p
-mir-204-3p	642	-18.4	ACTTCCCCATCCGCACCCGGC	GCTGGGAAGGCAAAGGGACGT	((.((((...((...((((((	))))))..))....)))).))	14	21	0.0454	mir-204-3p
-mir-206	636	-12.5	TGTCTCACTTCCCCATCCG	TGGAATGTAAGGAAGTGTGTGG	...(.(((((((.((((((	))).)))...))))))).)...	14	19	0.0454	mir-206
-mir-2392	655	-20.5	CACCCGGCCCTCACCTG	TAGGATGGGGGTGAGAGGTG	(((((.(((((((((((	)))).)))))))..).))))	16	17	0.0454	mir-2392
-mir-23a-5p	643	-22.7	CTTCCCCATCCGCACCCGGCCCT	GGGGTTCCTGGGGATGGGATTT	....(((((((.((...((((((	))))))..)).)))))))....	15	23	0.0454	mir-23a-5p
-mir-27a-5p	645	-13.3	TCCCCATCCGCACCCGGCCCT	AGGGCTTAGCTGCTTGTGAGCA	....(((..((((..((((((	))))))..).)))..)))....	13	21	0.0454	mir-27a-5p
-mir-2861	645	-25.6	TCCCCATCCGCACCCGGCCCT	GGGGCCTGGCGGTGGGCGG	((((((.((((....((((((	))))))..)))))))).))	16	21	0.0454	mir-2861
-mir-296-3p	646	-24.8	CCCCATCCGCACCCGGCCCTC	GAGGGTTGGGTGGAGGCTCTCC	......((.((((((((((((	))))))))))))..))......	14	21	0.0454	mir-296-3p
-mir-3135b	641	-20	CACTTCCCCATCCGCACCCGGCC	GGCTGGAGCGAGTGCAGTGGTG	((((.(..((..(((..((((((	)))))).)))..))..).))))	16	23	0.0454	mir-3135b
-mir-3138	634	-17	CTTGTCTCACTTCCCCATCCGCA	TGTGGACAGTGAGGTAGAGGGAGT	.((.(((((((((.(..((((((	))))))..).))))).)))).)).	18	23	0.0454	mir-3138
-mir-3141	645	-26.5	TCCCCATCCGCACCCGGCCCTC	GAGGGCGGGTGGAGGAGGA	(((((.(((..(((((.(((((	))))))))))))))).)))	18	22	0.0454	mir-3141
-mir-3141	2159	-12.6	TCATCCCTTTAGTCCTT	GAGGGCGGGTGGAGGAGGA	((.(((((...((((((	))))))....)).))).))	13	17	0.0454	mir-3141
-mir-3151-5p	632	-17.1	TGCTTGTCTCACTTCCCCATC	GGTGGGGCAATGGGATCAGGT	.....((((((...(((((((	)))))))...)))))).....	13	21	0.0454	mir-3151-5p
-mir-3151-5p	645	-20.2	TCCCCATCCGCACCCGGCCCTCACC	GGTGGGGCAATGGGATCAGGT	.((..((((.((....((((.((((	))))))))..))))))..)).	16	25	0.0454	mir-3151-5p
-mir-3162-5p	2155	-20.6	GCCTTCATCCCTTTAGTCCTTAG	TTAGGGAGTAGAAGGGTGGGGAG	..((((((((.((((.(((((((	))))))).)))).))))))))..	19	23	0.0454	mir-3162-5p
-mir-3173-3p	2149	-15.5	TAATCTGCCTTCATCCCTTTA	AAAGGAGGAAATAGGCAGGCCA	...(((((((...(((((((.	.)))).)))...)))))))...	14	21	0.0454	mir-3173-3p
-mir-3175	652	-13.5	CCGCACCCGGCCCTCACCTG	CGGGGAGAGAACGCAGTGACGT	.(((((.((..((((.((((	))))))).)..))..))).)).	15	20	0.0454	mir-3175
-mir-3178	648	-18.7	CCATCCGCACCCGGCCCT	GGGGCGCGGCCGGATCG	..(((((...((((((((	))))).))).)))))..	13	18	0.0454	mir-3178
-mir-3180-3p	636	-20.39	TGTCTCACTTCCCCATCCGCACCCG	TGGGGCGGAGCTTCCGGAGGCC	.(((((.........(((((.((((	))))))))).......))))).	14	25	0.0454	mir-3180-3p
-mir-3180-3p	2154	-15	TGCCTTCATCCCTTTAGTCCTT	TGGGGCGGAGCTTCCGGAGGCC	.((((((....((((.(((((.	.))))))))).....)))))).	15	22	0.0454	mir-3180-3p
-mir-3185	2140	-13	TAAGGTACATAATCTGCCTTCATCC	AGAAGAAGGCGGTCGGTCTGCGG	......((.....((((((((.((.	.)).))))))))...))......	12	25	0.0454	mir-3185
-mir-3187-5p	2156	-15.7	CCTTCATCCCTTTAGTCCTTAGG	CCTGGGCAGCGTGTGGCTGAAGG	((((((.(((....((.((((((	))))))..))..).)).))))))	17	23	0.0454	mir-3187-5p
-mir-3188	646	-27.2	CCCCATCCGCACCCGGCCCT	AGAGGCTTTGTGCGGATACGGGG	((((((((((((..((((((	)).))))..))))))))..))))	18	20	0.0454	mir-3188
-mir-3189-3p	2159	-18	TCATCCCTTTAGTCCTTAGGA	CCCTTGGGTCTGATGGGGTAG	..(((((.((((.(((.(((.	.))).))).)))).)))))..	15	21	0.0454	mir-3189-3p
-mir-3190-3p	628	-13.8	ACGGTGCTTGTCTCACTTCCCCA	TGTGGAAGGTAGACGGCCAGAGA	.......((((((..(((((.((	)).)))))..)))))).......	13	23	0.0454	mir-3190-3p
-mir-3196	642	-21.6	ACTTCCCCATCCGCACCCG	CGGGGCGGCAGGGGCCTC	....((((..((((.((((	))))))))..))))....	12	19	0.0454	mir-3196
-mir-3197	645	-16.8	TCCCCATCCGCACCCGGCCCTCA	GGAGGCGCAGGCTCGGAAAGGCG	..((..((((..((..((((((.	.)))).)).))..))))..))..	14	23	0.0454	mir-3197
-mir-3199	2154	-13.3	TGCCTTCATCCCTTTAGTCCTT	AGGGACTGCCTTAGGAGAAAGTT	.((.(((.(((...((((((((	)))))))).....)))))).)).	16	22	0.0454	mir-3199
-mir-323a-5p	648	-17.9	CCATCCGCACCCGGCCCTCACCT	AGGTGGTCCGTGGCGCGTTCGC	.....(((.(((((...((((((	)))))).))).)).))).....	14	23	0.0454	mir-323a-5p
-mir-34a-5p	2198	-12.5	ATGAAAGTGATCACTGTCA	TGGCAGTGTCTTAGCTGGTTGT	(..(.(((...((((((((	)))))))).....)))..)..)	13	19	0.0454	mir-34a-5p
-mir-3616-3p	645	-14.76	TCCCCATCCGCACCCGGCCCTCA	CGAGGGCATTTCATGATGCAGGC	.((.((((........((((((.	.)))))).......))))..)).	12	23	0.0454	mir-3616-3p
-mir-3616-3p	2155	-16.12	GCCTTCATCCCTTTAGTCCTTA	CGAGGGCATTTCATGATGCAGGC	((((.((((......((((((.	.)))))).......)))).))))	14	22	0.0454	mir-3616-3p
-mir-363-5p	632	-12.5	TGCTTGTCTCACTTCCCCATCCG	CGGGTGGATCACGATGCAATTT	...((((.((......(((((((	))))))).....)).))))...	13	23	0.0454	mir-363-5p
-mir-363-5p	649	-12	CATCCGCACCCGGCCCTCACCTG	CGGGTGGATCACGATGCAATTT	.....(((..((....(((((((	)))))))....)).))).....	12	23	0.0454	mir-363-5p
-mir-3652	645	-18	TCCCCATCCGCACCCGGCCC	CGGCTGGAGGTGTGAGGA	(((.((..(((..((((((.	.))))))..))))).)))	14	20	0.0454	mir-3652
-mir-3652	2156	-17.9	CCTTCATCCCTTTAGTCC	CGGCTGGAGGTGTGAGGA	.(((((..(((((((((.	.)))))))))..))))).	14	18	0.0454	mir-3652
-mir-3656	646	-27.1	CCCCATCCGCACCCGGCC	GGCGGGTGCGGGGGTGG	((((.((((((((((.((	)))))))))))))).))	16	18	0.0454	mir-3656
-mir-365a-5p	2154	-15.5	TGCCTTCATCCCTTTAGTCCTT	AGGGACTTTTGGGGGCAGATGTG	........(((((..(((((((	)))))))...)))))........	12	22	0.0454	mir-365a-5p
-mir-365b-5p	2155	-14.8	GCCTTCATCCCTTTAGTCCTT	AGGGACTTTCAGGGGCAGCTGT	.......(((((..(((((((	)))))))...))))).......	12	21	0.0454	mir-365b-5p
-mir-3665	656	-25.5	ACCCGGCCCTCACCTGCT	AGCAGGTGCGGGGCGGCG	..(((.(((.(((((((.	.))))))).))).)))..	13	18	0.0454	mir-3665
-mir-3679-5p	2156	-16.8	CCTTCATCCCTTTAGTCCTTA	TGAGGATATGGCAGGGAAGGGGA	.((((.(((((((((((((((	))))))).))).))))).)))).	19	21	0.0454	mir-3679-5p
-mir-3681-5p	2146	-12.8	ACATAATCTGCCTTCATCCCTT	TAGTGGATGATGCACTCTGTGC	.((((...(((..((((((((.	.)).)))))).)))...)))).	15	22	0.0454	mir-3681-5p
-mir-3688-5p	2190	-12.1	TCATGGATATGAAAGTGATCACT	AGTGGCAAAGTCTTTCCATAT	..(((((...((...((.(((((	)))))))...))..)))))..	14	23	0.0454	mir-3688-5p
-mir-3691-5p	2144	-14.7	GTACATAATCTGCCTTCATCCCT	AGTGGATGATGGAGACTCGGTAC	.(((....(((.((.((((((((	)).)))))).)))))....))).	16	23	0.0454	mir-3691-5p
-mir-3911	636	-22.7	TGTCTCACTTCCCCATCCGCACC	TGTGTGGATCCTGGAGGAGGCA	((((((.((((...((((((((.	.))))))))...))))))))))	18	23	0.0454	mir-3911
-mir-3916	2145	-12.1	TACATAATCTGCCTTCATCCCTT	AAGAGGAAGAAATGGCTGGTTCTCAG	.....((((.((((((.((((((	))).))).)))..))).)))).....	16	23	0.0454	mir-3916
-mir-3934-5p	640	-15.8	TCACTTCCCCATCCGCACCCGG	TCAGGTGTGGAAACTGAGGCAG	...((((....((((((((.((	)).))))))))....))))...	14	22	0.0454	mir-3934-5p
-mir-3936	2148	-23	ATAATCTGCCTTCATCCCTTT	TAAGGGGTGTATGGCAGATGCA	...(((((((..((((((((.	.))))))))...)))))))...	15	21	0.0454	mir-3936
-mir-423-5p	647	-16.6	CCCATCCGCACCCGGCCCTCA	TGAGGGGCAGAGAGCGAGACTTT	....(((((.((.(.((((((	)))))).).).).))).))....	14	21	0.0454	mir-423-5p
-mir-423-5p	2148	-13.4	ATAATCTGCCTTCATCCCTTT	TGAGGGGCAGAGAGCGAGACTTT	....((((((((..((((((.	.))))))..))).)).)))....	14	21	0.0454	mir-423-5p
-mir-425-5p	2195	-16.4	GATATGAAAGTGATCACTGTCATT	AATGACACGATCACTCCCGTTGA	...(((..(((((((..(((((((	))))))).)))))))..)))...	17	24	0.0454	mir-425-5p
-mir-4265	647	-15.3	CCCATCCGCACCCGGCCCTCAC	CTGTGGGCTCAGCTCTGGG	((((...((....(((((.((.	.)).)))))..))..))))	13	22	0.0454	mir-4265
-mir-4271	2151	-15.3	ATCTGCCTTCATCCCTT	GGGGGAAGAAAAGGTGGGG	.((..(((((.((((((	)))))).))..)))..)).	13	17	0.0454	mir-4271
-mir-4273	2168	-13.1	TAGTCCTTAGGAACAG	GTGTTCTCTGATGGACAG	..(((((((((((((.	.))))).)))).))))..	13	16	0.0454	mir-4273
-mir-4322	646	-24.3	CCCCATCCGCACCCGGCCCTCAC	CTGTGGGCTCAGCGCGTGGGG	((((((.(((....(((((.((.	.)).)))))..))).))))))	16	23	0.0454	mir-4322
-mir-433-5p	2194	-13.6	GGATATGAAAGTGATCACTGTC	TACGGTGAGCCTGTCATTATTC	((((((((.((.(.(((((((.	.))))))).))).))).)))))	18	22	0.0454	mir-433-5p
-mir-4419a	633	-14.8	GCTTGTCTCACTTCCCCA	TGAGGGAGGAGACTGCA	....(((((.(((((.((	)).))))))))))....	12	18	0.0454	mir-4419a
-mir-4419a	653	-13.2	CGCACCCGGCCCTCA	TGAGGGAGGAGACTGCA	.((((((..((((((	)))))).)).)..))).	12	15	0.0454	mir-4419a
-mir-4419b	648	-14.1	CCATCCGCACCCGGCCCTC	GAGGCTGAAGGAAGATGG	(((((..(...(((((.((	)))))))...)..)))))	13	19	0.0454	mir-4419b
-mir-4419b	2159	-16.2	TCATCCCTTTAGTCCTT	GAGGCTGAAGGAAGATGG	((((((((((((.((((	)))))))))))..)))))	16	17	0.0454	mir-4419b
-mir-4420	2185	-14.3	TAAAGTCATGGATATGAAAGTGAT	GTCACTGATGTCTGTAGCTGAG	...((..((((((((...((((((	)))))).))))))))..))...	16	24	0.0454	mir-4420
-mir-4430	650	-18.8	ATCCGCACCCGGCCC	AGGCTGGAGTGAGCGGAG	.(((((((((((((.	.)))))).))..))))).	13	15	0.0454	mir-4430
-mir-4446-3p	646	-23.7	CCCCATCCGCACCCGGCCCTC	CAGGGCTGGCAGTGACATGGGT	.(((((...(((((((((((.	.))))))))..)))..))))).	16	21	0.0454	mir-4446-3p
-mir-4446-3p	2155	-14.6	GCCTTCATCCCTTTAGTCCTT	CAGGGCTGGCAGTGACATGGGT	((((...((.((((((((((.	.)))))))).)).))...))))	16	21	0.0454	mir-4446-3p
-mir-4447	652	-21.7	CCGCACCCGGCCCTCACC	GGTGGGGGCTGTTGTTT	..(((..(((((((((((	))))))))))).)))..	14	18	0.0454	mir-4447
-mir-4447	2146	-13.8	ACATAATCTGCCTTCATC	GGTGGGGGCTGTTGTTT	..(((((..(((((((((	))))))))).)))))..	14	18	0.0454	mir-4447
-mir-4450	645	-12.2	TCCCCATCCGCACCCGGCCCTCA	TGGGGATTTGGAGAAGTGGTGA	((.((((...(.((..(.(((((	))))).)..)).)..)))).))	15	23	0.0454	mir-4450
-mir-4466	646	-22.9	CCCCATCCGCACCCGGCCC	GGGTGCGGGCCGGCGGGG	((((..(((..((((((((	)))).)))).))).))))	15	19	0.0454	mir-4466
-mir-4472	651	-17.2	TCCGCACCCGGCCCTCACC	GGTGGGGGGTGTTGTTTT	...(((..((.((((((((	)))))))).)).)))...	13	19	0.0454	mir-4472
-mir-4474-3p	634	-15.6	CTTGTCTCACTTCCCCATCCGCAC	TTGTGGCTGGTCATGAGGCTAA	...((((((.....(((.(((((.	.))))).)))...))))))...	14	24	0.0454	mir-4474-3p
-mir-4478	650	-12.6	ATCCGCACCCGGCCCTC	GAGGCTGAGCTGAGGAG	.(((.((.((((((.((	))))))).).)).))).	13	17	0.0454	mir-4478
-mir-4486	646	-17.5	CCCCATCCGCACCCGGC	GCTGGGCGAGGCTGGCA	..(((.((.(.((((((	)))))).).)).)))..	12	17	0.0454	mir-4486
-mir-4489	2154	-16.5	TGCCTTCATCCCTTTAGTCCTT	TGGGGCTAGTGATGCAGGACG	(((((.((((...((((((((.	.)))))))).)))).))).))	17	22	0.0454	mir-4489
-mir-4492	649	-23.8	CATCCGCACCCGGCCCT	GGGGCTGGGCGCGCGCC	....(((.(((((((((	))))))))).)))....	12	17	0.0454	mir-4492
-mir-4494	2172	-16.2	CCTTAGGAACAGATAAAGTCATGG	CCAGACTGTGGCTGACCAGAGG	((((.((..(((....((((.(((	)))))))....))).)).))))	16	24	0.0454	mir-4494
-mir-4498	2153	-15.5	CTGCCTTCATCCCTTTAGTCCT	TGGGCTGGCAGGGCAAGTGCTG	..(((((...(((((((((((.	.))))))).)))).))).))..	16	22	0.0454	mir-4498
-mir-449a	2196	-12.3	ATATGAAAGTGATCACTGTCA	TGGCAGTGTATTGTTAGCTGGT	.......((..((((((((((	)))))))).))..)).......	12	21	0.0454	mir-449a
-mir-4509	2152	-15.6	TCTGCCTTCATCCCTTTAGT	ACTAAAGGATATAGAAGGTTTT	...((((((...((((((((	)))))))).....))))))...	14	20	0.0454	mir-4509
-mir-4510	646	-17.3	CCCCATCCGCACCCGGCCCTCA	TGAGGGAGTAGGATGTATGGTT	..((((..(((.((..((((((	))))))....)).)))))))..	15	22	0.0454	mir-4510
-mir-4513	2151	-18.1	ATCTGCCTTCATCCCTTTAGTCC	AGACTGACGGCTGGAGGCCCAT	....(((((((..((.((((((.	.)))))).)).)))))))....	15	23	0.0454	mir-4513
-mir-4525	2150	-14.4	AATCTGCCTTCATCCCTTT	GGGGGGATGTGCATGCTGGTT	((((.((...(((((((((	))))))))).....)).))))	15	19	0.0454	mir-4525
-mir-4534	637	-16.5	GTCTCACTTCCCCATCC	GGATGGAGGAGGGGTCT	...((.(((((((((((	)))))).)))))))...	13	17	0.0454	mir-4534
-mir-4534	2149	-15.9	TAATCTGCCTTCATCC	GGATGGAGGAGGGGTCT	..((((.(((((((((	)))))))))..))))..	13	16	0.0454	mir-4534
-mir-4632-5p	2152	-22.8	TCTGCCTTCATCCCTTTAGTCCTT	GAGGGCAGCGTGGGTGTGGCGGA	((((((..(((((.....((((((	)))))).....))))).))))))	17	24	0.0454	mir-4632-5p
-mir-4649-5p	648	-21.3	CCATCCGCACCCGGCCCTCACCTG	TGGGCGAGGGGTGGGCTCTCAGAG	.........((((.(((((.(((.	.))).))))).)))).........	12	24	0.0454	mir-4649-5p
-mir-4651	646	-25.8	CCCCATCCGCACCCGGCCCT	CGGGGTGGGTGAGGTCGGGC	.(((..((.((((((.(((.	.))).)))))).))..))).	14	20	0.0454	mir-4651
-mir-4651	2151	-15.5	ATCTGCCTTCATCCCTTTA	CGGGGTGGGTGAGGTCGGGC	.((((.((((((((((((.	.)))).)))))))).)))).	16	19	0.0454	mir-4651
-mir-4654	631	-15.3	GTGCTTGTCTCACTTCCCCA	TGTGGGATCTGGAGGCATCTGG	.....((((((...((((((	)).))))....)))))).....	12	20	0.0454	mir-4654
-mir-4656	643	-21	CTTCCCCATCCGCACCCGGCCCT	TGGGCTGAGGGCAGGAGGCCTGT	.....((.(((((.((((((((.	.)))))).)))).))))).....	15	23	0.0454	mir-4656
-mir-4656	650	-23.1	ATCCGCACCCGGCCCTCACCTG	TGGGCTGAGGGCAGGAGGCCTGT	....((..((.((((((((((.	.))).))))))).))..))....	14	22	0.0454	mir-4656
-mir-4656	2151	-22.9	ATCTGCCTTCATCCCTTTAGTCCT	TGGGCTGAGGGCAGGAGGCCTGT	....((((((...((((((((((.	.))))))))))..))))))....	16	24	0.0454	mir-4656
-mir-4667-5p	2159	-13.6	TCATCCCTTTAGTCCTTAGG	ACTGGGGAGCAGAAGGAGAACC	...(((((((.((((((((.	.))))))).).))))).))...	15	20	0.0454	mir-4667-5p
-mir-4669	2162	-13.4	TCCCTTTAGTCCTTAGGAACA	TGTGTCCGGGAAGTGGAGGAGG	((((((((.((((..((((((	))).)))))))..)))))).))	18	21	0.0454	mir-4669
-mir-4675	2152	-14.6	TCTGCCTTCATCCCTTTAGTCCT	GGGGCTGTGATTGACCAGCAGG	(((((..(((..(...(((((((	))))))).)..)))...)))))	16	23	0.0454	mir-4675
-mir-4688	2156	-14	CCTTCATCCCTTTAGTCCTTA	TAGGGGCAGCAGAGGACCTGGG	(((...(((((...(((((((	)))))))...)).)))...)))	15	21	0.0454	mir-4688
-mir-4689	2154	-17.5	TGCCTTCATCCCTTTAGTCCTTAG	TTGAGGAGACATGGTGGGGGCC	.(((((((((.......(((((((	))))))).....))))))))).	16	24	0.0454	mir-4689
-mir-4706	649	-22.2	CATCCGCACCCGGCCCTCACCTGCT	AGCGGGGAGGAAGTGGGCGCTGCTT	.....((.((((..((((.(((((.	.)))))))))...)))).)).....	15	25	0.0454	mir-4706
-mir-4710	652	-25.6	CCGCACCCGGCCCTCACCT	GGGTGAGGGCAGGTGGTT	...((((..((((((((((	)))))))))).))))...	14	19	0.0454	mir-4710
-mir-4710	2145	-23.6	TACATAATCTGCCTTCATCC	GGGTGAGGGCAGGTGGTT	.((...((((((((((((((	)))))))))))))).)).	16	20	0.0454	mir-4710
-mir-4716-3p	2143	-13.6	GGTACATAATCTGCCTTCATCCCTT	AAGGGGGAAGGAAACATGGAGA	....(((......(((((.((((((	)))))))))))....)))....	14	25	0.0454	mir-4716-3p
-mir-4721	648	-27.4	CCATCCGCACCCGGCCCTCA	TGAGGGCTCCAGGTGACGGTGG	(((.(((((((.((((((((	))))))))...)))).))))))	18	20	0.0454	mir-4721
-mir-4721	2153	-19.9	CTGCCTTCATCCCTTTAGTCCTTA	TGAGGGCTCCAGGTGACGGTGG	(..((.(((..(((..((((((((	))))))))..)))))).))..)	17	24	0.0454	mir-4721
-mir-4725-3p	628	-16	ACGGTGCTTGTCTCACTTCCCCA	TGGGGAAGGCGTCAGTGTCGGG	.......(((.(.(.((((((((	))))))))).).))).......	13	23	0.0454	mir-4725-3p
-mir-4726-5p	2153	-15.1	CTGCCTTCATCCCTTTAGTCCT	AGGGCCAGAGGAGCCTGGAGTGG	(..(.((((.((((((.(((((	))))).))))).)..)))))..)	17	22	0.0454	mir-4726-5p
-mir-4727-3p	2149	-18.6	TAATCTGCCTTCATCCCTTTAG	ATAGTGGGAAGCTGGCAGATTC	.((((((((..(.((((.(((.	.))).)))).)..)))))))).	16	22	0.0454	mir-4727-3p
-mir-4727-3p	2194	-13.4	GGATATGAAAGTGATCACTGT	ATAGTGGGAAGCTGGCAGATTC	((((.((..(((..(((((((	)))))))...)))..)).))))	16	21	0.0454	mir-4727-3p
-mir-4728-5p	649	-13.9	CATCCGCACCCGGCCCTCACCT	TGGGAGGGGAGAGGCAGCAAGCA	.....((.(((..(((((.((.	.)))))))..).))..)).....	12	22	0.0454	mir-4728-5p
-mir-4730	2193	-12.4	TGGATATGAAAGTGATCACTGTCAT	CTGGCGGAGCCCATTCCATGCCA	(((.((((..((((..(.((((((.	.)))))).)..)))).)))))))	18	25	0.0454	mir-4730
-mir-4732-3p	2176	-14	AGGAACAGATAAAGTCATGGA	GCCCTGACCTGTCCTGTTCTG	.((((((((((..((((.((.	.)).)))).))).))))))).	16	21	0.0454	mir-4732-3p
-mir-4734	2154	-16.2	TGCCTTCATCCCTTTAGTCCTTAGG	GCTGCGGGCTGCGGTCAGGGCG	((((((...((...((((((.(((.	.))).)))))).))..))))))	17	25	0.0454	mir-4734
-mir-4739	2144	-19.7	GTACATAATCTGCCTTCATCCCTT	AAGGGAGGAGGAGCGGAGGGGCCCT	........(((((((((.((((((	)))))).)))).)))))........	15	24	0.0454	mir-4739
-mir-4740-5p	2152	-19.66	TCTGCCTTCATCCCTTTAGTCCT	AGGACTGATCCTCTCGGGCAGG	(((((((........((((((((	)))))))).......)))))))	15	23	0.0454	mir-4740-5p
-mir-4741	640	-22.7	TCACTTCCCCATCCGCACCCGGCCCT	CGGGCTGTCCGGAGGGGTCGGCT	......((((.((((....((((((.	.))))))..))))))))......	14	26	0.0454	mir-4741
-mir-4743-5p	640	-23.2	TCACTTCCCCATCCGCACCCGGCCC	TGGCCGGATGGGACAGGAGGCAT	...(((((...(((.((.((((((.	.)))))).)))))..)))))...	16	25	0.0454	mir-4743-5p
-mir-4747-5p	2146	-18.2	ACATAATCTGCCTTCATCCCT	AGGGAAGGAGGCTTGGTCTTAG	.....(((.((((((.(((((	))))).))))))..))).....	14	21	0.0454	mir-4747-5p
-mir-4749-5p	651	-20.8	TCCGCACCCGGCCCTCACCTGCT	TGCGGGGACAGGCCAGGGCATC	...((.((.((((.((.(((((.	.)))))))..)))).))))...	15	23	0.0454	mir-4749-5p
-mir-4750-5p	641	-20.8	CACTTCCCCATCCGCACCCGGC	CTCGGGCGGAGGTGGTTGAGTG	(((((..(((((..(.(((((.	.))))).)..)))))..)))))	16	22	0.0454	mir-4750-5p
-mir-4754	638	-18.9	TCTCACTTCCCCATCCGCAC	ATGCGGACCTGGGTTAGCGGAGT	.(((.((..((((((((((.	.))))))..))))..))..))).	15	20	0.0454	mir-4754
-mir-4758-5p	2148	-12	ATAATCTGCCTTCATCCCTTTAG	GTGAGTGGGAGCCGGTGGGGCTG	....((..((....((((((((.	.)))).))))...))..))....	12	23	0.0454	mir-4758-5p
-mir-4764-5p	633	-17.9	GCTTGTCTCACTTCCCCATCCG	TGGATGTGGAAGGAGTTATCT	......(((.(((((.((((((	)))))).))))))))......	14	22	0.0454	mir-4764-5p
-mir-4769-5p	636	-19.6	TGTCTCACTTCCCCATCCGCACC	GGTGGGATGGAGAGAAGGTATGAG	.......(((((((((((.((((	)))))))))).).)))).......	15	23	0.0454	mir-4769-5p
-mir-4784	2159	-13.6	TCATCCCTTTAGTCCTTA	TGAGGAGATGCTGGGACTGA	(((((((..((.((((((	))))))..))..)))).)))	15	18	0.0454	mir-4784
-mir-4787-5p	2193	-12.8	TGGATATGAAAGTGATCACTGT	GCGGGGGTGGCGGCGGCATCCC	.((((.((...((.(((.((((	)))).))).))..))..)))).	15	22	0.0454	mir-4787-5p
-mir-4790-5p	2189	-13.6	GTCATGGATATGAAAGTGAT	ATCGCTTTACCATTCATGTT	..(((((((...((((((((	))))))))...)))))))..	15	20	0.0454	mir-4790-5p
-mir-4792	654	-15.3	GCACCCGGCCCTCACCT	CGGTGAGCGCTCGCTGGC	((...((((.((((((.	.)))))).)).))...))	12	17	0.0454	mir-4792
-mir-485-5p	644	-15.3	TTCCCCATCCGCACCCGGCCCT	AGAGGCTGGCCGTGATGAATTC	.....((((((...((((((((	)).)))))).)).)))).....	14	22	0.0454	mir-485-5p
-mir-493-3p	648	-12.6	CCATCCGCACCCGGCCCTCA	TGAAGGTCTACTGTGTGCCAGG	((...(((((..((((.(((	))).))))....)))))...))	14	20	0.0454	mir-493-3p
-mir-493-3p	2140	-12.2	TAAGGTACATAATCTGCCTTCA	TGAAGGTCTACTGTGTGCCAGG	.....((((((....(((((((	)))))))....)))))).....	13	22	0.0454	mir-493-3p
-mir-5001-5p	2149	-17.24	TAATCTGCCTTCATCCCTTTAGTCCT	AGGGCTGGACTCAGCGGCGGAGCT	...((((((........(((((((((	)))))))))......))))))...	15	26	0.0454	mir-5001-5p
-mir-5002-5p	2165	-14.8	CTTTAGTCCTTAGGAACAGATA	AATTTGGTTTCTGAGGCACTTAGT	....(((((((((((((((((.	.)))).)))))))))).)))....	17	22	0.0454	mir-5002-5p
-mir-5008-5p	648	-18.7	CCATCCGCACCCGGCCCTCA	TGAGGCCCTTGGGGCACAGTGG	((((..((.(((((.(((((	))))).))..)))))...))))	16	20	0.0454	mir-5008-5p
-mir-5010-5p	2144	-18	GTACATAATCTGCCTTCATCCCT	AGGGGGATGGCAGAGCAAAATT	........((((((.((.(((((	))))))).))))))........	13	23	0.0454	mir-5010-5p
-mir-504-3p	2147	-17.5	CATAATCTGCCTTCATCCC	GGGAGTGCAGGGCAGGGTTTC	.....((((((((((((((	)))).)).)))))))).....	14	19	0.0454	mir-504-3p
-mir-505-5p	648	-12.5	CCATCCGCACCCGGCCCT	GGGAGCCAGGAAGTATTGATGT	.((((.((..((((((((	))).))).))..))...)))).	14	18	0.0454	mir-505-5p
-mir-5088-5p	646	-26.9	CCCCATCCGCACCCGGCCCTC	CAGGGCTCAGGGATTGGATGGAGG	(((((((((..(((((((((.	.))))))..)))..))))))).))	18	21	0.0454	mir-5088-5p
-mir-5090	641	-19.6	CACTTCCCCATCCGCACCCGG	CCGGGGCAGATTGGTGTAGGGTG	((((.(((.(((.((.(((((	))))))).))).)).)...))))	17	21	0.0454	mir-5090
-mir-5187-5p	638	-17.6	TCTCACTTCCCCATCCGCACCCG	TGGGATGAGGGATTGAAGTGGA	((.((((((...((((.((((((	)))).))..)))).))))))))	18	23	0.0454	mir-5187-5p
-mir-5187-5p	651	-19.9	TCCGCACCCGGCCCTCACCTG	TGGGATGAGGGATTGAAGTGGA	(((((......(((((((((.	.))).))))))......)))))	14	21	0.0454	mir-5187-5p
-mir-5190	2176	-13.6	AGGAACAGATAAAGTCATGG	CCAGTGACTGAGCTGGAGCCA	.((..(((....((((((((	))).)))))...)))...)).	13	20	0.0454	mir-5190
-mir-5194	648	-21.2	CCATCCGCACCCGGCCCTCA	TGAGGGGTTTGGAATGGGATGG	((((((.((.((((((((((	))))))..))))..))))))))	18	20	0.0454	mir-5194
-mir-542-3p	2199	-12.1	TGAAAGTGATCACTGTCATT	TGTGACAGATTGATAACTGAAA	....(((.(((((((((((.	.)))))))..)))).)))....	14	20	0.0454	mir-542-3p
-mir-550a-3-5p	2163	-13	CCCTTTAGTCCTTAGGAACA	AGTGCCTGAGGGAGTAAGAG	..(((...((((((((.((.	.)).))))))))...)))..	13	20	0.0454	mir-550a-3-5p
-mir-550a-5p	2160	-13	CATCCCTTTAGTCCTTAGGAACA	AGTGCCTGAGGGAGTAAGAGCCC	.....(((...((((((((.((.	.)).))))))))...))).....	13	23	0.0454	mir-550a-5p
-mir-550b-2-5p	2163	-13.2	CCCTTTAGTCCTTAGGAACAG	ATGTGCCTGAGGGAGTAAGACA	...((((.((((((((.(((.	.))).))))))))..))))...	15	21	0.0454	mir-550b-2-5p
-mir-5572	640	-17.9	TCACTTCCCCATCCGCACCCGGC	GTTGGGGTGCAGGGGTCTGCT	......((((...(((.((((((	)))))))))..))))......	13	23	0.0454	mir-5572
-mir-5581-3p	2177	-13.4	GGAACAGATAAAGTCATGGAT	TTCCATGCCTCCTAGAAGTTCC	(((((...((.((.((((((.	.)))))).))..))...)))))	15	21	0.0454	mir-5581-3p
-mir-5586-3p	652	-13.5	CCGCACCCGGCCCTCACCTG	CAGAGTGACAAGCTGGTTAAAG	......(((((..(((((((	))).))))...)))))......	12	20	0.0454	mir-5586-3p
-mir-5589-5p	642	-21.1	ACTTCCCCATCCGCACCCGGCC	GGCTGGGTGCTCTTGTGCAGT	(((..(.((...((((((((((	))))))))))...)).).)))	16	22	0.0454	mir-5589-5p
-mir-5591-5p	644	-12.8	TTCCCCATCCGCACCCGGCCCTCA	TGGGAGCTAAGCTATGGGTAT	...(((((..((....(((.((((	)))).)))..)).)))))...	14	24	0.0454	mir-5591-5p
-mir-5698	630	-18.1	GGTGCTTGTCTCACTTCCCCA	TGGGGGAGTGCAGTGATTGTGG	.........((((((((((((	)))))))))).)).........	12	21	0.0454	mir-5698
-mir-5698	2146	-15.3	ACATAATCTGCCTTCATCCCT	TGGGGGAGTGCAGTGATTGTGG	.((((((((((.(((.((((.	.))))))).)))..))))))).	17	21	0.0454	mir-5698
-mir-574-5p	638	-14.4	TCTCACTTCCCCATCCGCACCCG	TGAGTGTGTGTGTGTGAGTGTGT	.(.((((..(.((..(((((.((	)).)))))..)).)..)))).).	15	23	0.0454	mir-574-5p
-mir-574-5p	646	-12.5	CCCCATCCGCACCCGGCCCTCA	TGAGTGTGTGTGTGTGAGTGTGT	...((..(((((.((((.((((	)))).)).)).)))))..))...	15	22	0.0454	mir-574-5p
-mir-5787	642	-35.3	ACTTCCCCATCCGCACCCGGCCC	GGGCTGGGGCGCGGGGAGGT	((((((((...(((.((((((((	))))))))))).))))))))	19	23	0.0454	mir-5787
-mir-5787	2155	-18.4	GCCTTCATCCCTTTAGTCC	GGGCTGGGGCGCGGGGAGGT	((((((.((((((((((((	))))))))).).))))))))	18	19	0.0454	mir-5787
-mir-598-5p	650	-19.3	ATCCGCACCCGGCCCTCACCTGC	GCGGTGATCCCGATGGTGTGAGC	...(((((((((...(((((.((	)))))))..)))..))))))...	16	23	0.0454	mir-598-5p
-mir-598-5p	2192	-13.8	ATGGATATGAAAGTGATCACTGT	GCGGTGATCCCGATGGTGTGAGC	....((((.(..(.(((((((((	))))))))).)..).))))....	15	23	0.0454	mir-598-5p
-mir-6085	2157	-15.8	CTTCATCCCTTTAGTCCTTA	AAGGGGCTGGGGGAGCACA	.....((((((.(((((((.	.))))))))))))).....	13	20	0.0454	mir-6085
-mir-6087	2151	-13.1	ATCTGCCTTCATCCCTTT	TGAGGCGGGGGGGCGAGC	...(((((((.((((((.	.)))).)))))))))...	13	18	0.0454	mir-6087
-mir-6125	2152	-16.6	TCTGCCTTCATCCCTTTAGT	GCGGAAGGCGGAGCGGCGGA	(((((((((...(((((.((	)).)))))..))).))))))	16	20	0.0454	mir-6125
-mir-6126	649	-20.6	CATCCGCACCCGGCCCTCAC	GTGAAGGCCCGGCGGAGA	..(((((....((((.((((	)))).))))..)))))..	13	20	0.0454	mir-6126
-mir-6127	648	-26.1	CCATCCGCACCCGGCCCTCA	TGAGGGAGTGGGTGGGAGG	((.(((.((((((.((((((	))))))..)))))))))))	17	20	0.0454	mir-6127
-mir-6129	651	-20.6	TCCGCACCCGGCCCTCA	TGAGGGAGTTGGGTGTATA	...(((((((.((((((	))))))...)))))))...	13	17	0.0454	mir-6129
-mir-6130	631	-13.3	GTGCTTGTCTCACTTCCCCA	TGAGGGAGTGGATTGTATG	......(((.(((((((.((	)).))))))))))......	12	20	0.0454	mir-6130
-mir-6131	641	-21.6	CACTTCCCCATCCGCACCCGGCC	GGCTGGTCAGATGGGAGTG	((((..((((((.(...((((((	)))))).).))))))))))	17	23	0.0454	mir-6131
-mir-6133	2150	-17.2	AATCTGCCTTCATCCCTTT	TGAGGGAGGAGGTTGGGTA	.((((((((((.((((((.	.))))))))))).))))).	16	19	0.0454	mir-6133
-mir-6134	2152	-12	TCTGCCTTCATCCCTTT	TGAGGTGGTAGGATGTAGA	(((((.((((((((((.	.)))).))).))).)))))	15	17	0.0454	mir-6134
-mir-615-5p	649	-21.9	CATCCGCACCCGGCCCTC	GGGGGTCCCCGGTGCTCGGATC	.(((((((((.(((((((	)))))))...)))))..)))).	16	18	0.0454	mir-615-5p
-mir-632	2171	-16.5	TCCTTAGGAACAGATAA	GTGTCTGCTTCCTGTGGGA	((((((((((((((((.	.)))))).)))))).))))	16	17	0.0454	mir-632
-mir-637	2148	-12.7	ATAATCTGCCTTCATCCCTTTAGT	ACTGGGGGCTTTCGGGCTCTGCGT	.......((((.....((((((((	)))))))).....)))).......	12	24	0.0454	mir-637
-mir-637	2153	-16.4	CTGCCTTCATCCCTTTAGTCCTTAGG	ACTGGGGGCTTTCGGGCTCTGCGT	.(((......(((...(((((((((.	.)))))))))...)))....))).	15	26	0.0454	mir-637
-mir-638	643	-29.2	CTTCCCCATCCGCACCCGGCCCT	AGGGATCGCGGGCGGGTGGCGGCCT	...((((((((((.(((((((((	)))).))).)))))))))).))...	19	23	0.0454	mir-638
-mir-638	2143	-19.5	GGTACATAATCTGCCTTCATCCCT	AGGGATCGCGGGCGGGTGGCGGCCT	........((((((((.(((((((	)))))).).))))))))........	15	24	0.0454	mir-638
-mir-638	2153	-19	CTGCCTTCATCCCTTTAGTCCTT	AGGGATCGCGGGCGGGTGGCGGCCT	..(((.(((((((((..((((((	))))))...))).)))))).)))..	18	23	0.0454	mir-638
-mir-6514-5p	2191	-12.7	CATGGATATGAAAGTGATCACTGTCATT	TATGGAGTGGACTTTCAGCTGGC	...((...(((((((..(((((.((((.	.)))))))))))))))).))...	18	28	0.0454	mir-6514-5p
-mir-6515-5p	2148	-13	ATAATCTGCCTTCATCCCTTTAG	TTGGAGGGTGTGGAAGACATC	....(((.((..((.((((((((	)))))))))).)).)))....	15	23	0.0454	mir-6515-5p
-mir-654-5p	2144	-12.7	GTACATAATCTGCCTTCATCC	TGGTGGGCCGCAGAACATGTGC	.(((((..(((((.((((((.	.))))))..)))))..))))).	16	21	0.0454	mir-654-5p
-mir-658	2146	-16.9	ACATAATCTGCCTTCATCCCTTTAGTC	GGCGGAGGGAAGTAGGTCCGTTGGT	((.((((..((((.(.(((((((.(((	)))))))))).).))))..))))))	21	27	0.0454	mir-658
-mir-663a	641	-19.8	CACTTCCCCATCCGCACCCGGCCC	AGGCGGGGCGCCGCGGGACCGC	....((((...(.((.(((.(((.	.))).))).)).).))))....	13	24	0.0454	mir-663a
-mir-664b-5p	2154	-25.6	TGCCTTCATCCCTTTAGTCCT	TGGGCTAAGGGAGATGATTGGGTA	((((((((((((((((((((.	.)))))))))).)))))..)))))	20	21	0.0454	mir-664b-5p
-mir-6717-5p	2152	-15.5	TCTGCCTTCATCCCTTTAGTCCTT	AGGCGATGTGGGGATGTAGAGA	(((..((.(((((((...((((((	))).)))..))))))).)))))	18	24	0.0454	mir-6717-5p
-mir-6721-5p	643	-19.3	CTTCCCCATCCGCACCCGGCCCT	TGGGCAGGGGCTTATTGTAGGAG	((((..((...((.(((.((((.	.)))).)))))....))..))))	15	23	0.0454	mir-6721-5p
-mir-6726-5p	2155	-14.6	GCCTTCATCCCTTTAGTCCTT	CGGGAGCTGGGGTCTGCAGGT	((((.((..((((.((((((.	.)))).))))))..)).))))	16	21	0.0454	mir-6726-5p
-mir-6727-5p	2154	-14.2	TGCCTTCATCCCTTTAGTCCTTAG	CTCGGGGCAGGCGGCTGGGAGCG	(((..(((.(((((..(((((.((	)).)))))))).)).)))..)))	18	24	0.0454	mir-6727-5p
-mir-6729-5p	651	-23.7	TCCGCACCCGGCCCTCACCTG	TGGGCGAGGGCGGCTGAGCGGC	.((((..(((.(((((.(((.	.))).))))))))....)))).	15	21	0.0454	mir-6729-5p
-mir-6729-5p	2155	-17.1	GCCTTCATCCCTTTAGTCCT	TGGGCGAGGGCGGCTGAGCGGC	(((((((.((((((.((((.	.)))).)))).)).)))).)))	17	20	0.0454	mir-6729-5p
-mir-6732-5p	2150	-18.1	AATCTGCCTTCATCCCTTT	TAGGGGGTGGCAGGCTGGCC	..((.(((((((((((((.	.))))))))).)))).))..	15	19	0.0454	mir-6732-5p
-mir-6734-5p	632	-16.1	TGCTTGTCTCACTTCCCCAT	TTGAGGGGAGAATGAGGTGGAGA	...(..(((((((((((((.	.)).))))))..)))))..)...	14	20	0.0454	mir-6734-5p
-mir-6734-5p	645	-17.9	TCCCCATCCGCACCCGGCCCTCAC	TTGAGGGGAGAATGAGGTGGAGA	((.(((.((.((..(..((((((.	.))))))..)..)).))))).))	16	24	0.0454	mir-6734-5p
-mir-6734-5p	2150	-19.7	AATCTGCCTTCATCCCTTTAG	TTGAGGGGAGAATGAGGTGGAGA	..((..((((..(((((((((	)))))))))....))))..))..	15	21	0.0454	mir-6734-5p
-mir-6736-5p	639	-16.8	CTCACTTCCCCATCCGCACCCGG	CTGGGTGAGGGCATCTGTGGT	.((((.......(((.(((((((	))))))).))).....)))).	14	23	0.0454	mir-6736-5p
-mir-6737-5p	639	-16.4	CTCACTTCCCCATCCGCACCCGG	TTGGGGTGGTCGGCCCTGGAG	(((......((..((((.(((((	)))))))))..)).....)))	14	23	0.0454	mir-6737-5p
-mir-6738-5p	646	-14.5	CCCCATCCGCACCCGGCCCTCA	CGAGGGGTAGAAGAGCACAGGGG	((((....((.(..(.(((((.	.))))).)....).))...))))	13	22	0.0454	mir-6738-5p
-mir-6738-5p	2148	-16.5	ATAATCTGCCTTCATCCCTTT	CGAGGGGTAGAAGAGCACAGGGG	......((((((((((((((.	.))))))).)))).)))......	14	21	0.0454	mir-6738-5p
-mir-6741-5p	641	-24.9	CACTTCCCCATCCGCACCCGG	GTGGGTGCTGGTGGGAGCCGTG	(((..(((((((.(((((((.	.))))))).)))))).)..)))	17	21	0.0454	mir-6741-5p
-mir-6743-5p	2156	-13.4	CCTTCATCCCTTTAGTCCTTA	AAGGGGCAGGGACGGGTGGCCC	...((((((((((.((((((.	.))))))))))..))))))...	16	21	0.0454	mir-6743-5p
-mir-6744-5p	635	-13.1	TTGTCTCACTTCCCCATCCG	TGGATGACAGTGGAGGCCT	..((((((((....((((((	))))))..))).)))))..	14	20	0.0454	mir-6744-5p
-mir-6745	2150	-14.5	AATCTGCCTTCATCCCTTT	TGGGTGGAAGAAGGTCTGGTT	((((.((((((.((((((.	.))).))).))))))..))))	16	19	0.0454	mir-6745
-mir-6747-5p	2149	-20.6	TAATCTGCCTTCATCCCTTTAGTCCT	AGGGGTGTGGAAAGAGGCAGAACA	...((((((((..(((...((.((((	)))).)).)))..))))))))...	17	26	0.0454	mir-6747-5p
-mir-6748-5p	636	-20.7	TGTCTCACTTCCCCATCCGCA	TGTGGGTGGGAAGGACTGGATT	.((((..((((((.(((((((	)))))))))))))....)))).	17	21	0.0454	mir-6748-5p
-mir-6751-5p	636	-16.7	TGTCTCACTTCCCCATCCGCAC	TTGGGGGTGAGGTTGGTGTCTGG	.....((((..(((((((.((.	.)).))))).))..)))).....	13	22	0.0454	mir-6751-5p
-mir-6752-5p	2148	-16	ATAATCTGCCTTCATCCCTTT	GGGGGGTGTGGAGCCAGGGGGC	....((((.((((((((((((	)))))).)))))).))))....	16	21	0.0454	mir-6752-5p
-mir-6756-5p	636	-29.1	TGTCTCACTTCCCCATCCGCACCCG	AGGGTGGGGCTGGAGGTGGGGCT	.(((((((((((....((.(((((.	.))))).))..))))))))))).	18	25	0.0454	mir-6756-5p
-mir-6757-5p	2149	-19.3	TAATCTGCCTTCATCCCTT	TAGGGATGGGAGGCCAGGATGA	..((((((((((((((((.	.)))))).))))))..))))..	16	19	0.0454	mir-6757-5p
-mir-6758-5p	2146	-15.3	ACATAATCTGCCTTCATCCCTTTA	TAGAGAGGGGAAGGATGTGATGT	((((......(((((.((((((((	))))).)))))))).....))))	17	24	0.0454	mir-6758-5p
-mir-6759-5p	638	-20.6	TCTCACTTCCCCATCCGCAC	TTGTGGGTGGGCAGAAGTCTGT	....(((((((((((((((.	.))))))))))..)))))....	15	20	0.0454	mir-6759-5p
-mir-6760-5p	651	-18.3	TCCGCACCCGGCCCTCACCTG	CAGGGAGAAGGTGGAAGTGCAGA	((.((((.(.((((((.((((	)))))))..))).)..)))).))	17	21	0.0454	mir-6760-5p
-mir-6763-5p	2161	-16	ATCCCTTTAGTCCTTAG	CTGGGGAGTGGCTGGGGAG	.((((((((.(((((((	))))))).)))..))))).	15	17	0.0454	mir-6763-5p
-mir-6765-5p	642	-25.7	ACTTCCCCATCCGCACCCGGCCCTCAC	GTGAGGCGGGGCCAGGAGGGTGTGT	((...(((.(((...(((.(((.((((	))))))).)))...))))))...))	18	27	0.0454	mir-6765-5p
-mir-6765-5p	2146	-14.8	ACATAATCTGCCTTCATCCCTTTAG	GTGAGGCGGGGCCAGGAGGGTGTGT	(((((..((.(((...((((((((.	.))))).)))...)))))..)))))	18	25	0.0454	mir-6765-5p
-mir-6766-5p	639	-16.8	CTCACTTCCCCATCCGCACCCGGCCCT	CGGGTGGGAGCAGATCTTATTGAG	((((.......(((.((.((((.(((.	.))))))).)).))).....))))	16	27	0.0454	mir-6766-5p
-mir-6766-5p	2142	-15.8	AGGTACATAATCTGCCTTCATCCC	CGGGTGGGAGCAGATCTTATTGAG	.........((((((..((((((.	.))))))..)))))).........	12	24	0.0454	mir-6766-5p
-mir-6769b-5p	640	-28.6	TCACTTCCCCATCCGCACCCGGCCC	TGGTGGGTGGGGAGGAGAAGTGC	.((((((.((.(((.((((((.((.	.)))))))).))))).)))))).	19	25	0.0454	mir-6769b-5p
-mir-676-3p	2164	-14.2	CCTTTAGTCCTTAGGAACAG	CTGTCCTAAGGTTGTTGAGTT	..(((((.((((((((.(((	)))))))))))...)))))..	16	20	0.0454	mir-676-3p
-mir-6772-5p	638	-20.3	TCTCACTTCCCCATCCGCACCCG	TGGGTGTAGGCTGGAGCTGAGG	(((((.((((...((..((((((	))))))..))..)))).)))))	17	23	0.0454	mir-6772-5p
-mir-6772-5p	2145	-13.5	TACATAATCTGCCTTCATCCC	TGGGTGTAGGCTGGAGCTGAGG	.......(((((((.(((((.	.))))).)))).))).......	12	21	0.0454	mir-6772-5p
-mir-6775-5p	634	-31.6	CTTGTCTCACTTCCCCATCCGCACCCGG	TCGGGGCATGGGGGAGGGAGGCTGG	...(((((.(((((((((..((.(((((	)))))))))))))))).)))))...	21	28	0.0454	mir-6775-5p
-mir-6776-5p	643	-25.6	CTTCCCCATCCGCACCCGGC	TCTGGGTGCAGTGGGGGTT	..(((((((..((((((((.	.)))))))).)))))))..	15	20	0.0454	mir-6776-5p
-mir-6776-5p	2160	-13.6	CATCCCTTTAGTCCTTAGG	TCTGGGTGCAGTGGGGGTT	.((((((...(..((((((	))))))..)...)))))).	13	19	0.0454	mir-6776-5p
-mir-6778-5p	633	-17.4	GCTTGTCTCACTTCCCCATC	AGTGGGAGGACAGGAGGCAGGT	..(((((((..((((((((.	.))))).)))...)))))))..	15	20	0.0454	mir-6778-5p
-mir-6778-5p	650	-16.2	ATCCGCACCCGGCCCTCACC	AGTGGGAGGACAGGAGGCAGGT	(((.((..((..(((((((.	.))))).))...))..)).)))	14	20	0.0454	mir-6778-5p
-mir-6780b-5p	629	-18.9	CGGTGCTTGTCTCACTTCCCCA	TGGGGAAGGCTTGGCAGGGAAGA	......(((((...((((((((	))))))))....)))))......	13	22	0.0454	mir-6780b-5p
-mir-6780b-5p	2147	-16.1	CATAATCTGCCTTCATCCCTT	TGGGGAAGGCTTGGCAGGGAAGA	.....((((((.((.(((((.	.))))).))...)))))).....	13	21	0.0454	mir-6780b-5p
-mir-6781-5p	644	-21.6	TTCCCCATCCGCACCCGGCCCT	CGGGCCGGAGGTCAAGGGCGT	...(((....((..(((((((.	.)))))))..))...)))...	12	22	0.0454	mir-6781-5p
-mir-6789-5p	647	-26.8	CCCATCCGCACCCGGCCCTCACCTGC	GTAGGGGCGTCCCGGGCGCGCGGG	(((...(((.(((((..(.(.(((((	))))).).)..))))).))).)))	18	26	0.0454	mir-6789-5p
-mir-6790-5p	641	-17.3	CACTTCCCCATCCGCACCCGG	GTGAGTGTGGATTTGGCGGGGTT	.(((((.((((((((((.((.	.)).)))))))..))).))))).	17	21	0.0454	mir-6790-5p
-mir-6800-5p	652	-27.7	CCGCACCCGGCCCTCACCTGC	GTAGGTGACAGTCAGGGGCGG	((((.((((((..((((((((	))))))))..))).)))))))	18	21	0.0454	mir-6800-5p
-mir-6802-5p	654	-19.2	GCACCCGGCCCTCACCTGC	CTAGGTGGGGGGCTTGAAGC	((..(.((((((((((((.	.))))).))))))).)..))	15	19	0.0454	mir-6802-5p
-mir-6803-5p	635	-24.2	TTGTCTCACTTCCCCATCCGCAC	CTGGGGGTGGGGGGCTGGGCGT	.((((.((.((((((((((.((.	.)).)))))))))).)))))).	18	23	0.0454	mir-6803-5p
-mir-6803-5p	2153	-21.4	CTGCCTTCATCCCTTTAGTCCTTAG	CTGGGGGTGGGGGGCTGGGCGT	.(((((....(((((((.(((((((	))))))))))))))..))))).	19	25	0.0454	mir-6803-5p
-mir-6804-5p	2147	-14.6	CATAATCTGCCTTCATCCCTTT	TGAGGGTGTCAGCAGGTGACG	....((((((...((.(((((.	.)))))))...))))))....	13	22	0.0454	mir-6804-5p
-mir-6810-5p	628	-15.6	ACGGTGCTTGTCTCACTTCCCCAT	ATGGGGACAGGGATCAGCATGGC	.........(((((...(((((((	)))))))..))))).........	12	24	0.0454	mir-6810-5p
-mir-6812-5p	634	-28.3	CTTGTCTCACTTCCCCATCCGCACCCGG	ATGGGGTGAGATGGGGAGGAGCAGC	.(((.(((.((.((((((((((.((((.	.))))))).))))))))))))))).	22	28	0.0454	mir-6812-5p
-mir-6813-5p	2152	-17.5	TCTGCCTTCATCCCTTTAGTCCTTA	CAGGGGCTGGGGTTTCAGGTTCT	...((((....((((..(((((((.	.)))))))))))....))))...	15	25	0.0454	mir-6813-5p
-mir-6816-5p	644	-18.5	TTCCCCATCCGCACCCGGCCCT	TGGGGCGGGGCAGGTCCCTGC	......(((.((.((((.(((.	.))).)))))).)))......	12	22	0.0454	mir-6816-5p
-mir-6819-5p	638	-21.6	TCTCACTTCCCCATCCGCACCCGG	TTGGGGTGGAGGGCCAAGGAGC	.(((.(((.(((.(((((.(((((	)))))))))))))..)))))).	19	24	0.0454	mir-6819-5p
-mir-6821-5p	638	-21.2	TCTCACTTCCCCATCCGCAC	GTGCGTGGTGGCTCGAGGCGGGG	((((.((((.((((((((((	))))).)))))...)))).))))	18	20	0.0454	mir-6821-5p
-mir-6821-5p	650	-20.5	ATCCGCACCCGGCCCTCACCTGC	GTGCGTGGTGGCTCGAGGCGGGG	.(((((..(.((((.((((.(((	))).)))).)))).)..))))).	17	23	0.0454	mir-6821-5p
-mir-6825-5p	630	-19.3	GGTGCTTGTCTCACTTCCCCA	TGGGGAGGTGTGGAGTCAGCAT	........(((((((((((((	)))))))))).)))........	13	21	0.0454	mir-6825-5p
-mir-6827-5p	640	-15.8	TCACTTCCCCATCCGCACCCG	TGGGAGCCATGAGGGTCTGTGC	.(((..((((((..((.((((	)))).)).))).)))...))).	15	21	0.0454	mir-6827-5p
-mir-6829-5p	644	-17.8	TTCCCCATCCGCACCCGGCCCT	TGGGCTGCTGAGAAGGGGCA	..((((.((..((..((((((.	.)))))).)).)).))))..	14	22	0.0454	mir-6829-5p
-mir-6829-5p	2154	-14.8	TGCCTTCATCCCTTTAGTCCT	TGGGCTGCTGAGAAGGGGCA	((((((..((.(..((((((.	.))))))..).)).))))))	15	21	0.0454	mir-6829-5p
-mir-6830-5p	2158	-12.1	TTCATCCCTTTAGTCCTTAGG	CCAAGGAAGGAGGCTGGACATC	....(((((((..(((((.((	)))))))..))))..)))....	14	21	0.0454	mir-6830-5p
-mir-6833-5p	636	-20.6	TGTCTCACTTCCCCATCCGCAC	GTGTGGAAGATGGGAGGAGAAA	..((((.(((((.(.(((((((	))))))).)..)))))))))..	17	22	0.0454	mir-6833-5p
-mir-6846-5p	638	-26	TCTCACTTCCCCATCCGCACCCG	TGGGGGCTGGATGGGGTAGAGT	.(((....((((((((((.((((	)))).)).))))))))..))).	17	23	0.0454	mir-6846-5p
-mir-6846-5p	2157	-19.2	CTTCATCCCTTTAGTCCTTA	TGGGGGCTGGATGGGGTAGAGT	..((((((((((((((((((	))))))))))).))))).))..	18	20	0.0454	mir-6846-5p
-mir-6848-5p	647	-27.7	CCCATCCGCACCCGGCCCTCA	TGGGGGCTGGGATGGGCCATGGT	.((((((.(((((((((((((	))))))))))).))))..)))).	19	21	0.0454	mir-6848-5p
-mir-6849-5p	2143	-15.6	GGTACATAATCTGCCTTCATCCCTT	GAGTGGATAGGGGAGTGTGTGGA	..((((((..((.((((.(((((((	))).)))))))).))))))))..	19	25	0.0454	mir-6849-5p
-mir-6852-5p	2160	-15.5	CATCCCTTTAGTCCTTAGGA	CCCTGGGGTTCTGAGGACATG	(((..((((((.(((((((.	.)))))))..))))))..)))	16	20	0.0454	mir-6852-5p
-mir-6857-5p	629	-16.4	CGGTGCTTGTCTCACTTCCCCAT	TTGGGGATTGGGTCAGGCCAGT	......(((.((((..((((((.	.)))))).)))).)))......	13	23	0.0454	mir-6857-5p
-mir-6858-5p	637	-20.5	GTCTCACTTCCCCATCCGCAC	GTGAGGAGGGGCTGGCAGGGAC	(((((.(..((((.(((.(((	))).)))))))..)...)))))	16	21	0.0454	mir-6858-5p
-mir-6858-5p	644	-24	TTCCCCATCCGCACCCGGCCCTCAC	GTGAGGAGGGGCTGGCAGGGAC	.((((...((((.(((...((((((	)))))).))))).))..)))).	17	25	0.0454	mir-6858-5p
-mir-6861-5p	639	-20.5	CTCACTTCCCCATCCGCACCCGGC	ACTGGGTAGGTGGGGCTCCAGG	.......(((((.((..((((((.	.)))))).))))))).......	13	24	0.0454	mir-6861-5p
-mir-6864-5p	2145	-17.6	TACATAATCTGCCTTCATCCCTTTAG	TTGAAGGGACAAGTCAGATATGCC	..((((.((((.(((..(((((((((	))))))))).))).))))))))..	20	26	0.0454	mir-6864-5p
-mir-6867-5p	2162	-18.3	TCCCTTTAGTCCTTAGGAACAGATA	TGTGTGTGTAGAGGAAGAAGGGA	(((((((..(((((....(((.(((	))).)))...))))).)))))))	18	25	0.0454	mir-6867-5p
-mir-6870-5p	2152	-18.6	TCTGCCTTCATCCCTTTA	TGGGGGAGATGGGGGTTGA	((.(((((((((((((((	)))))).))))))))).))	17	18	0.0454	mir-6870-5p
-mir-6870-5p	2159	-13.7	TCATCCCTTTAGTCCTTA	TGGGGGAGATGGGGGTTGA	((((((((....((((((	))))))....))))).)))	14	18	0.0454	mir-6870-5p
-mir-6875-5p	631	-12	GTGCTTGTCTCACTTCCCCA	TGAGGGACCCAGGACAGGAGA	....((((((....((((((	)).))))....))))))....	12	20	0.0454	mir-6875-5p
-mir-6875-5p	2149	-14.6	TAATCTGCCTTCATCCCTTT	TGAGGGACCCAGGACAGGAGA	...(((((((...((((((.	.))))))...))).))))...	13	20	0.0454	mir-6875-5p
-mir-6877-5p	645	-22.3	TCCCCATCCGCACCCGGCCCT	AGGGCCGAAGGGTGGAAGCTGC	......(((((.(((((((((	)))))))..)))))))......	14	21	0.0454	mir-6877-5p
-mir-6878-5p	2144	-12.7	GTACATAATCTGCCTTCATCCCT	AGGGAGAAAGCTAGAAGCTGAAG	........(((((.(((.(((((	)))))))).)).)))........	13	23	0.0454	mir-6878-5p
-mir-6879-5p	643	-26	CTTCCCCATCCGCACCCGGCCCTC	CAGGGCAGGGAAGGTGGGAGAG	((..((((.((...(((.(((((.	.))))).)))..))))))..))	16	24	0.0454	mir-6879-5p
-mir-6880-5p	632	-17.8	TGCTTGTCTCACTTCCCCATCC	TGGTGGAGGAAGAGGGCAGCTC	...((((((..((((((((((.	.))))).))))).))))))...	16	22	0.0454	mir-6880-5p
-mir-6881-5p	2153	-15.2	CTGCCTTCATCCCTTTAGTCCT	TGGGGTAAGGATAGGAGGGTCA	..((((((....(((((.(((.	.))).)))))....))))))..	14	22	0.0454	mir-6881-5p
-mir-6884-5p	2157	-12.8	CTTCATCCCTTTAGTCCTTA	AGAGGCTGAGAAGGTGATGTTG	...(((((((((((.((((.	.))))))))..))).))))...	15	20	0.0454	mir-6884-5p
-mir-6888-5p	2151	-19.4	ATCTGCCTTCATCCCTT	AAGGAGATGCTCAGGCAGAT	((((((((.((((((((	)))).))))...))))))))	16	17	0.0454	mir-6888-5p
-mir-6889-5p	649	-22.4	CATCCGCACCCGGCCCTCACCTGC	TCGGGGAGTCTGGGGTCCGGAAT	..((((.((((.(..(((.((((.	.)))))))..).)))).))))..	16	24	0.0454	mir-6889-5p
-mir-6892-5p	651	-18.1	TCCGCACCCGGCCCTCAC	GTAAGGGACCGGAGAGTAGGA	(((((.(((((((((.((	)).)))).)))).).)).)))	16	18	0.0454	mir-6892-5p
-mir-7109-5p	2149	-14.3	TAATCTGCCTTCATCCCTTTAG	CTGGGGGGAGGAGACCCTGCT	........((((.(((((((((	)))))))))))))........	13	22	0.0454	mir-7109-5p
-mir-7110-5p	637	-24.5	GTCTCACTTCCCCATCCGCA	TGGGGGTGTGGGGAGAGAGAG	.((((.(((((((((((.((	)).))))).)))))).)))).	17	20	0.0454	mir-7110-5p
-mir-7110-5p	2147	-18.4	CATAATCTGCCTTCATCCCTT	TGGGGGTGTGGGGAGAGAGAG	.....(((.(((.(((((((.	.))))))).))).))).....	13	21	0.0454	mir-7110-5p
-mir-7110-5p	2154	-13.3	TGCCTTCATCCCTTTAGTCCTT	TGGGGGTGTGGGGAGAGAGAG	.....((.(((((.((.((((.	.)))).)).))))))).....	13	22	0.0454	mir-7110-5p
-mir-7111-5p	630	-20.1	GGTGCTTGTCTCACTTCCCCA	TGGGGGAGGAAGGACAGGCCAT	.....((((((..((((((((	))))))))...)))))).....	14	21	0.0454	mir-7111-5p
-mir-7111-5p	643	-16	CTTCCCCATCCGCACCCGGCCCTCA	TGGGGGAGGAAGGACAGGCCAT	....((..(((....((..((((((	)))))).))..)))..))....	13	25	0.0454	mir-7111-5p
-mir-7111-5p	2148	-19.4	ATAATCTGCCTTCATCCCTTT	TGGGGGAGGAAGGACAGGCCAT	....(((((((((.((((((.	.)))))).))))).))))....	15	21	0.0454	mir-7111-5p
-mir-7152-3p	2163	-19.8	CCCTTTAGTCCTTAGGAACAGA	TCTGGTCCTGGACAGGAGGC	.((((..((((..((((.((((	)))).))))))))..)))).	16	22	0.0454	mir-7152-3p
-mir-7153-5p	2152	-13.1	TCTGCCTTCATCCCTTTAGTCCTTA	TGAGAACTGACAAATGTGGTAGG	((((((..(((....(((((.((((	)))).)))))...))).))))))	18	25	0.0454	mir-7153-5p
-mir-7154-5p	2174	-13.4	TTAGGAACAGATAAAGTCATGGA	TTCATGAACTGGGTCTAGCTTGG	(((((...((((..(((((((((	)))))).)))..))))..)))))	18	23	0.0454	mir-7154-5p
-mir-7155-5p	2158	-13.3	TTCATCCCTTTAGTCCTTAGG	TCTGGGGTCTTGGGCCATC	.....(((...((.(((((((	))))))).)).))).....	12	21	0.0454	mir-7155-5p
-mir-7515	2152	-14.2	TCTGCCTTCATCCCTTTA	AGAAGGGAAGATGGTGAC	...(((.((.(((((((.	.))))))).)).)))...	12	18	0.0454	mir-7515
-mir-7704	649	-20.7	CATCCGCACCCGGCCCTC	CGGGGTCGGCGGCGACGTG	(((.(((..((((((((.	.))))))))..)))..)))	14	18	0.0454	mir-7704
-mir-7845-5p	2159	-15.3	TCATCCCTTTAGTCCTTA	AAGGGACAGGGAGGGTCGTGG	((((((((((.((((((.	.))))))..))))))..))))	16	18	0.0454	mir-7845-5p
-mir-7847-3p	637	-17.4	GTCTCACTTCCCCATCCGCA	CGTGGAGGACGAGGAGGAGGC	(((((.((((.((.(((((.	.)))))))..))))..)))))	16	20	0.0454	mir-7847-3p
-mir-7856-5p	2160	-20.7	CATCCCTTTAGTCCTTAGGA	TTTTAAGGACACTGAGGGATC	.(((((((..((((((((((	))))))))))...))))))).	17	20	0.0454	mir-7856-5p
-mir-8052	2157	-19	CTTCATCCCTTTAGTCCTT	CGGGACTGTAGAGGGCATGAGC	.(((((((((((((((((.	.)))))))..))))).))))).	17	19	0.0454	mir-8052
-mir-8059	629	-15.4	CGGTGCTTGTCTCACTTCCCC	GGGGAACTGTAGATGAAAAGGC	......(..(((((.((((((	)))))).)).)))..)......	12	21	0.0454	mir-8059
-mir-8059	2155	-15.2	GCCTTCATCCCTTTAGTCCTT	GGGGAACTGTAGATGAAAAGGC	(((((((((....((((((((	)))).))))..)))))..))))	17	21	0.0454	mir-8059
-mir-8060	2170	-16.7	GTCCTTAGGAACAGATAAAGTCATGG	CCATGAAGCAGTGGGTAGGAGGAC	((((((..(..((.......((((((	)))))).....))..)..))))))	15	26	0.0454	mir-8060
-mir-8068	2164	-12.8	CCTTTAGTCCTTAGGAACAGATA	TGTTTGTTGTAAGGATCGTTGT	......(((((((.((.((((((	)))))))).)))))))......	15	23	0.0454	mir-8068
-mir-8069	645	-23.5	TCCCCATCCGCACCCGGCCCTCA	GGATGGTTGGGGGCGGTCGGCGT	...((..((((.(((((((.((.	.)).))))))).))))..))...	15	23	0.0454	mir-8069
-mir-8075	2152	-12.2	TCTGCCTTCATCCCTTTAGTC	TGCTGATGGCAGATGTCGGGTCTG	...((((.((((((.(((((.	.))))).))..))))..))))...	15	21	0.0454	mir-8075
-mir-8077	641	-15.3	CACTTCCCCATCCGCACCCGGCC	GGCTGAGTGGGGTTCTGACTCC	.........((((.(((.(((((	))))).))))))).........	12	23	0.0454	mir-8077
-mir-8077	2152	-12.2	TCTGCCTTCATCCCTTTAGTC	GGCTGAGTGGGGTTCTGACTCC	.........((((((((((((	))))))).))))).........	12	21	0.0454	mir-8077
-mir-8080	2154	-12.3	TGCCTTCATCCCTTTAGTCCTTA	GAAGGACACTGGTGTCAACGGCT	.(((((.(..((....((((((.	.))))))...))..).)).))).	14	23	0.0454	mir-8080
-mir-8085	654	-14.7	GCACCCGGCCCTCACCTG	TGGGAGAGAGGACTGTGAGGC	((..(((((((((.(((.	.))).))).)).))).)..))	14	18	0.0454	mir-8085
-mir-8089	2153	-34.3	CTGCCTTCATCCCTTTAGTCCTTAGG	CCTGGGGACAGGGGATTGGGGCAG	((((((..(((((((..(((((((((	))))))))))))))))..))))))	22	26	0.0454	mir-8089
-mir-877-5p	2151	-16.2	ATCTGCCTTCATCCCTTTAG	GTAGAGGAGATGGCGCAGGG	.(((((..(((((((((((.	.)))))).))))).))))).	16	20	0.0454	mir-877-5p
-mir-920	633	-13	GCTTGTCTCACTTCCCC	GGGGAGCTGTGGAAGCAGTA	..((((.((((((((((	))))))..))))..))))..	14	17	0.0454	mir-920
-mir-920	650	-13.1	ATCCGCACCCGGCCCTC	GGGGAGCTGTGGAAGCAGTA	....((.((((((((((	)))).)))).))..))....	12	17	0.0454	mir-920
-mir-92a-1-5p	642	-15.1	ACTTCCCCATCCGCACCCGGCCC	AGGTTGGGATCGGTTGCAATGCT	.......((.(((..(((((((.	.)))))))..))).)).......	12	23	0.0454	mir-92a-1-5p
-mir-92a-1-5p	647	-19.1	CCCATCCGCACCCGGCCCTCACCT	AGGTTGGGATCGGTTGCAATGCT	..(((..(((.(((..(((.((((	)))).)))..))).))).)))..	16	24	0.0454	mir-92a-1-5p
-mir-92a-2-5p	632	-20.5	TGCTTGTCTCACTTCCCCATCC	GGGTGGGGATTTGTTGCATTAC	....(((..((..(((((((((	)))))))))..))..)))....	14	22	0.0454	mir-92a-2-5p
-mir-939-5p	627	-20.1	CACGGTGCTTGTCTCACTTCCCCA	TGGGGAGCTGAGGCTCTGGGGGTG	..........((((((.(((((((	))))))).))))))..........	13	24	0.0454	mir-939-5p
-mir-939-5p	643	-23.4	CTTCCCCATCCGCACCCGGCCCTCA	TGGGGAGCTGAGGCTCTGGGGGTG	..((((((...((.(.(((((((((	))))).)))).)))..))))))..	18	25	0.0454	mir-939-5p

## Sheet: miRNS analysis
p value	miRNAs
0.00992	mir-1180-3p
0.00992	mir-1225-3p
0.00992	mir-1226-3p
0.00992	mir-1228-5p
0.00992	mir-1231
0.00992	mir-1273h-5p
0.00992	mir-128-3p
0.00992	mir-1306-3p
0.00992	mir-1468-5p
0.00992	mir-1911-5p
0.00992	mir-1914-5p
0.00992	mir-200c-3p
0.00992	mir-29b-3p
0.00992	mir-3135a
0.00992	mir-3147
0.00992	mir-3177-5p
0.00992	mir-3180-5p
0.00992	mir-3192-3p
0.00992	mir-323a-5p
0.00992	mir-323a-5p
0.00992	mir-323b-3p
0.00992	mir-33b-3p
0.00992	mir-3605-3p
0.00992	mir-3620-5p
0.00992	mir-3657
0.00992	mir-3689a-3p
0.00992	mir-3689b-3p
0.00992	mir-3689c
0.00992	mir-370-3p
0.00992	mir-371b-3p
0.00992	mir-4304
0.00992	mir-4314
0.00992	mir-4421
0.00992	mir-4473
0.00992	mir-4474-3p
0.00992	mir-4486
0.00992	mir-4497
0.00992	mir-4525
0.00992	mir-4664-3p
0.00992	mir-4685-5p
0.00992	mir-4686
0.00992	mir-4701-3p
0.00992	mir-4707-5p
0.00992	mir-4712-5p
0.00992	mir-4743-3p
0.00992	mir-4748
0.00992	mir-514a-3p
0.00992	mir-514b-3p
0.00992	mir-5195-3p
0.00992	mir-548o-3p
0.00992	mir-5589-5p
0.00992	mir-5705
0.00992	mir-576-5p
0.00992	mir-578
0.00992	mir-592
0.00992	mir-610
0.00992	mir-624-5p
0.00992	mir-6510-3p
0.00992	mir-660-3p
0.00992	mir-661
0.00992	mir-668-5p
0.00992	mir-6723-5p
0.00992	mir-6736-5p
0.00992	mir-6741-5p
0.00992	mir-6764-3p
0.00992	mir-6779-5p
0.00992	mir-6793-5p
0.00992	mir-6799-3p
0.00992	mir-6827-5p
0.00992	mir-6847-3p
0.00992	mir-6861-5p
0.00992	mir-7152-3p
0.00992	mir-769-5p
0.00992	mir-7706
0.00992	mir-770-5p
0.00992	mir-8077
0.00992	mir-891b
0.00992	mir-937-5p
0.0278	let-7c-5p
0.0278	let-7g-5p
0.0278	let-7i-5p
0.0278	let-7i-5p
0.0278	mir-1244
0.0278	mir-128-1-5p
0.0278	mir-129-5p
0.0278	mir-1972
0.0278	mir-198
0.0278	mir-2117
0.0278	mir-2278
0.0278	mir-2682-5p
0.0278	mir-29a-5p
0.0278	mir-3157-5p
0.0278	mir-329-5p
0.0278	mir-34b-5p
0.0278	mir-34c-5p
0.0278	mir-424-5p
0.0278	mir-4267
0.0278	mir-449b-5p
0.0278	mir-4500
0.0278	mir-4677-5p
0.0278	mir-4712-5p
0.0278	mir-4763-3p
0.0278	mir-511-5p
0.0278	mir-513a-5p
0.0278	mir-601
0.0278	mir-6080
0.0278	mir-630
0.0278	mir-6499-3p
0.0278	mir-6514-3p
0.0278	mir-6516-5p
0.0278	mir-671-3p
0.0278	mir-6720-5p
0.0278	mir-6721-5p
0.0278	mir-6739-3p
0.0278	mir-6779-5p
0.0278	mir-6830-3p
0.0278	mir-6894-3p
0.0278	mir-7113-5p
0.0278	mir-770-5p
0.0278	mir-7974
0.0278	mir-8078
0.0278	mir-943
0.0278	mir-98-5p
0.0286	mir-10b-3p
0.0286	mir-1207-5p
0.0286	mir-1321
0.0286	mir-3153
0.0286	mir-3162-5p
0.0286	mir-4271
0.0286	mir-4516
0.0286	mir-4632-5p
0.0286	mir-4645-3p
0.0286	mir-4647
0.0286	mir-4653-3p
0.0286	mir-4689
0.0286	mir-4723-5p
0.0286	mir-4739
0.0286	mir-4763-3p
0.0286	mir-5088-5p
0.0286	mir-6124
0.0286	mir-616-3p
0.0286	mir-629-5p
0.0286	mir-6744-5p
0.0286	mir-6752-5p
0.0286	mir-6777-5p
0.0286	mir-6805-5p
0.0286	mir-6819-5p
0.0286	mir-6824-5p
0.0286	mir-6831-5p
0.0286	mir-6835-5p
0.0286	mir-6846-5p
0.0286	mir-6870-5p
0.0286	mir-6883-5p
0.0286	mir-7106-5p
0.0286	mir-939-5p
0.0286	mir-9500
0.0331	mir-1233-5p
0.0331	mir-1236-5p
0.0331	mir-1237-5p
0.0331	mir-1249-5p
0.0331	mir-1265
0.0331	mir-1273f
0.0331	mir-149-3p
0.0331	mir-1908-5p
0.0331	mir-1909-3p
0.0331	mir-1914-3p
0.0331	mir-3126-5p
0.0331	mir-3132
0.0331	mir-3141
0.0331	mir-3147
0.0331	mir-3150b-3p
0.0331	mir-3151-5p
0.0331	mir-3153
0.0331	mir-3173-3p
0.0331	mir-3191-3p
0.0331	mir-328-5p
0.0331	mir-3605-5p
0.0331	mir-3616-3p
0.0331	mir-3665
0.0331	mir-3911
0.0331	mir-3928-3p
0.0331	mir-3936
0.0331	mir-423-5p
0.0331	mir-4271
0.0331	mir-4417
0.0331	mir-4419a
0.0331	mir-4428
0.0331	mir-4430
0.0331	mir-4433b-3p
0.0331	mir-4458
0.0331	mir-4466
0.0331	mir-4505
0.0331	mir-4510
0.0331	mir-4525
0.0331	mir-4632-5p
0.0331	mir-4648
0.0331	mir-4651
0.0331	mir-4706
0.0331	mir-4716-3p
0.0331	mir-4728-5p
0.0331	mir-4739
0.0331	mir-4745-5p
0.0331	mir-4749-5p
0.0331	mir-4769-5p
0.0331	mir-5010-5p
0.0331	mir-504-3p
0.0331	mir-505-5p
0.0331	mir-5090
0.0331	mir-5192
0.0331	mir-5194
0.0331	mir-5196-5p
0.0331	mir-541-3p
0.0331	mir-5703
0.0331	mir-5739
0.0331	mir-5787
0.0331	mir-6085
0.0331	mir-6086
0.0331	mir-6087
0.0331	mir-608
0.0331	mir-6090
0.0331	mir-6129
0.0331	mir-6130
0.0331	mir-6134
0.0331	mir-6716-5p
0.0331	mir-671-5p
0.0331	mir-6726-5p
0.0331	mir-6732-5p
0.0331	mir-6742-5p
0.0331	mir-6743-5p
0.0331	mir-6745
0.0331	mir-6752-5p
0.0331	mir-6756-5p
0.0331	mir-6763-5p
0.0331	mir-6766-5p
0.0331	mir-6769a-5p
0.0331	mir-6785-5p
0.0331	mir-6787-5p
0.0331	mir-6795-5p
0.0331	mir-6805-5p
0.0331	mir-6810-5p
0.0331	mir-6813-5p
0.0331	mir-6815-5p
0.0331	mir-6816-5p
0.0331	mir-6825-5p
0.0331	mir-6827-5p
0.0331	mir-6833-5p
0.0331	mir-6834-5p
0.0331	mir-6835-5p
0.0331	mir-6836-5p
0.0331	mir-6846-5p
0.0331	mir-6848-5p
0.0331	mir-6849-5p
0.0331	mir-6850-5p
0.0331	mir-6851-5p
0.0331	mir-6853-5p
0.0331	mir-6865-5p
0.0331	mir-6870-5p
0.0331	mir-6880-5p
0.0331	mir-6883-5p
0.0331	mir-6887-5p
0.0331	mir-6888-5p
0.0331	mir-6889-5p
0.0331	mir-6894-5p
0.0331	mir-7106-5p
0.0331	mir-7110-5p
0.0331	mir-7111-5p
0.0331	mir-762
0.0331	mir-7854-3p
0.0331	mir-8069
0.0331	mir-8082
0.0331	mir-920
0.0331	mir-939-5p
0.039	mir-1193
0.039	mir-1207-5p
0.039	mir-1233-5p
0.039	mir-1249-5p
0.039	mir-1292-5p
0.039	mir-1321
0.039	mir-1343-5p
0.039	mir-149-3p
0.039	mir-184
0.039	mir-1908-5p
0.039	mir-1914-3p
0.039	mir-206
0.039	mir-25-5p
0.039	mir-3141
0.039	mir-3151-5p
0.039	mir-3153
0.039	mir-3175
0.039	mir-3184-5p
0.039	mir-3196
0.039	mir-3202
0.039	mir-328-5p
0.039	mir-3916
0.039	mir-423-5p
0.039	mir-4428
0.039	mir-4436b-3p
0.039	mir-4481
0.039	mir-4488
0.039	mir-4496
0.039	mir-4651
0.039	mir-4688
0.039	mir-4725-3p
0.039	mir-4747-5p
0.039	mir-4763-3p
0.039	mir-504-3p
0.039	mir-5196-5p
0.039	mir-5584-5p
0.039	mir-5698
0.039	mir-6077
0.039	mir-6085
0.039	mir-6127
0.039	mir-6129
0.039	mir-615-5p
0.039	mir-625-5p
0.039	mir-638
0.039	mir-6515-5p
0.039	mir-658
0.039	mir-663a
0.039	mir-6716-5p
0.039	mir-6729-5p
0.039	mir-6731-5p
0.039	mir-6732-5p
0.039	mir-6737-5p
0.039	mir-6738-5p
0.039	mir-6743-5p
0.039	mir-6747-5p
0.039	mir-6750-5p
0.039	mir-6756-5p
0.039	mir-6757-5p
0.039	mir-6758-5p
0.039	mir-6760-5p
0.039	mir-6778-5p
0.039	mir-6783-5p
0.039	mir-6785-5p
0.039	mir-6787-5p
0.039	mir-6788-5p
0.039	mir-6794-5p
0.039	mir-6795-5p
0.039	mir-6797-5p
0.039	mir-6799-5p
0.039	mir-6805-5p
0.039	mir-6812-5p
0.039	mir-6816-5p
0.039	mir-6819-5p
0.039	mir-6822-5p
0.039	mir-6825-5p
0.039	mir-6846-5p
0.039	mir-6856-5p
0.039	mir-6870-5p
0.039	mir-6875-5p
0.039	mir-6881-5p
0.039	mir-6883-5p
0.039	mir-6887-5p
0.039	mir-7111-5p
0.039	mir-7150
0.039	mir-7515
0.039	mir-765
0.039	mir-766-5p
0.039	mir-8085
0.039	mir-92a-2-5p
0.039	mir-92b-5p
0.039	mir-939-5p
0.039	mir-9500
0.0442	let-7e-5p
0.0442	mir-1237-5p
0.0442	mir-1285-5p
0.0442	mir-1469
0.0442	mir-1471
0.0442	mir-149-3p
0.0442	mir-1914-3p
0.0442	mir-216b-3p
0.0442	mir-23a-3p
0.0442	mir-23b-3p
0.0442	mir-27a-3p
0.0442	mir-27a-5p
0.0442	mir-27b-3p
0.0442	mir-28-5p
0.0442	mir-3074-5p
0.0442	mir-3139
0.0442	mir-3160-3p
0.0442	mir-3169
0.0442	mir-3175
0.0442	mir-3180-3p
0.0442	mir-3180
0.0442	mir-3191-3p
0.0442	mir-31-5p
0.0442	mir-3605-5p
0.0442	mir-3670
0.0442	mir-3917
0.0442	mir-4284
0.0442	mir-4446-3p
0.0442	mir-4511
0.0442	mir-4525
0.0442	mir-4533
0.0442	mir-4538
0.0442	mir-4675
0.0442	mir-4697-5p
0.0442	mir-4718
0.0442	mir-4721
0.0442	mir-4723-5p
0.0442	mir-4725-3p
0.0442	mir-4740-5p
0.0442	mir-4747-5p
0.0442	mir-4763-3p
0.0442	mir-4784
0.0442	mir-4798-3p
0.0442	mir-556-5p
0.0442	mir-589-5p
0.0442	mir-6081
0.0442	mir-650
0.0442	mir-6511a-5p
0.0442	mir-659-5p
0.0442	mir-663a
0.0442	mir-671-5p
0.0442	mir-6721-5p
0.0442	mir-6732-5p
0.0442	mir-6735-5p
0.0442	mir-6750-3p
0.0442	mir-6799-5p
0.0442	mir-6814-3p
0.0442	mir-6876-5p
0.0442	mir-6878-5p
0.0442	mir-6885-5p
0.0442	mir-708-5p
0.0442	mir-7153-5p
0.0442	mir-762
0.0442	mir-766-5p
0.0442	mir-7706
0.0442	mir-7843-5p
0.0442	mir-873-3p
0.0442	mir-888-3p
0.0454	mir-106b-5p
0.0454	mir-1182
0.0454	mir-1182
0.0454	mir-1207-5p
0.0454	mir-1224-5p
0.0454	mir-1224-5p
0.0454	mir-1224-5p
0.0454	mir-1227-5p
0.0454	mir-1233-5p
0.0454	mir-1236-5p
0.0454	mir-1237-5p
0.0454	mir-125a-3p
0.0454	mir-125b-1-3p
0.0454	mir-1262
0.0454	mir-1265
0.0454	mir-1266-5p
0.0454	mir-1268a
0.0454	mir-1268b
0.0454	mir-1273f
0.0454	mir-1275
0.0454	mir-1275
0.0454	mir-127-5p
0.0454	mir-1293
0.0454	mir-1293
0.0454	mir-1294
0.0454	mir-1304-5p
0.0454	mir-1321
0.0454	mir-132-5p
0.0454	mir-134-5p
0.0454	mir-135a-5p
0.0454	mir-135b-3p
0.0454	mir-135b-5p
0.0454	mir-149-3p
0.0454	mir-151a-3p
0.0454	mir-1538
0.0454	mir-181a-2-3p
0.0454	mir-1908-5p
0.0454	mir-1909-5p
0.0454	mir-194-3p
0.0454	mir-196a-5p
0.0454	mir-196b-5p
0.0454	mir-204-3p
0.0454	mir-206
0.0454	mir-2392
0.0454	mir-23a-5p
0.0454	mir-27a-5p
0.0454	mir-2861
0.0454	mir-296-3p
0.0454	mir-3135b
0.0454	mir-3138
0.0454	mir-3141
0.0454	mir-3141
0.0454	mir-3151-5p
0.0454	mir-3151-5p
0.0454	mir-3162-5p
0.0454	mir-3173-3p
0.0454	mir-3175
0.0454	mir-3178
0.0454	mir-3180-3p
0.0454	mir-3180-3p
0.0454	mir-3185
0.0454	mir-3187-5p
0.0454	mir-3188
0.0454	mir-3189-3p
0.0454	mir-3190-3p
0.0454	mir-3196
0.0454	mir-3197
0.0454	mir-3199
0.0454	mir-323a-5p
0.0454	mir-34a-5p
0.0454	mir-3616-3p
0.0454	mir-3616-3p
0.0454	mir-363-5p
0.0454	mir-363-5p
0.0454	mir-3652
0.0454	mir-3652
0.0454	mir-3656
0.0454	mir-365a-5p
0.0454	mir-365b-5p
0.0454	mir-3665
0.0454	mir-3679-5p
0.0454	mir-3681-5p
0.0454	mir-3688-5p
0.0454	mir-3691-5p
0.0454	mir-3911
0.0454	mir-3916
0.0454	mir-3934-5p
0.0454	mir-3936
0.0454	mir-423-5p
0.0454	mir-423-5p
0.0454	mir-425-5p
0.0454	mir-4265
0.0454	mir-4271
0.0454	mir-4273
0.0454	mir-4322
0.0454	mir-433-5p
0.0454	mir-4419a
0.0454	mir-4419a
0.0454	mir-4419b
0.0454	mir-4419b
0.0454	mir-4420
0.0454	mir-4430
0.0454	mir-4446-3p
0.0454	mir-4446-3p
0.0454	mir-4447
0.0454	mir-4447
0.0454	mir-4450
0.0454	mir-4466
0.0454	mir-4472
0.0454	mir-4474-3p
0.0454	mir-4478
0.0454	mir-4486
0.0454	mir-4489
0.0454	mir-4492
0.0454	mir-4494
0.0454	mir-4498
0.0454	mir-449a
0.0454	mir-4509
0.0454	mir-4510
0.0454	mir-4513
0.0454	mir-4525
0.0454	mir-4534
0.0454	mir-4534
0.0454	mir-4632-5p
0.0454	mir-4649-5p
0.0454	mir-4651
0.0454	mir-4651
0.0454	mir-4654
0.0454	mir-4656
0.0454	mir-4656
0.0454	mir-4656
0.0454	mir-4667-5p
0.0454	mir-4669
0.0454	mir-4675
0.0454	mir-4688
0.0454	mir-4689
0.0454	mir-4706
0.0454	mir-4710
0.0454	mir-4710
0.0454	mir-4716-3p
0.0454	mir-4721
0.0454	mir-4721
0.0454	mir-4725-3p
0.0454	mir-4726-5p
0.0454	mir-4727-3p
0.0454	mir-4727-3p
0.0454	mir-4728-5p
0.0454	mir-4730
0.0454	mir-4732-3p
0.0454	mir-4734
0.0454	mir-4739
0.0454	mir-4740-5p
0.0454	mir-4741
0.0454	mir-4743-5p
0.0454	mir-4747-5p
0.0454	mir-4749-5p
0.0454	mir-4750-5p
0.0454	mir-4754
0.0454	mir-4758-5p
0.0454	mir-4764-5p
0.0454	mir-4769-5p
0.0454	mir-4784
0.0454	mir-4787-5p
0.0454	mir-4790-5p
0.0454	mir-4792
0.0454	mir-485-5p
0.0454	mir-493-3p
0.0454	mir-493-3p
0.0454	mir-5001-5p
0.0454	mir-5002-5p
0.0454	mir-5008-5p
0.0454	mir-5010-5p
0.0454	mir-504-3p
0.0454	mir-505-5p
0.0454	mir-5088-5p
0.0454	mir-5090
0.0454	mir-5187-5p
0.0454	mir-5187-5p
0.0454	mir-5190
0.0454	mir-5194
0.0454	mir-542-3p
0.0454	mir-550a-3-5p
0.0454	mir-550a-5p
0.0454	mir-550b-2-5p
0.0454	mir-5572
0.0454	mir-5581-3p
0.0454	mir-5586-3p
0.0454	mir-5589-5p
0.0454	mir-5591-5p
0.0454	mir-5698
0.0454	mir-5698
0.0454	mir-574-5p
0.0454	mir-574-5p
0.0454	mir-5787
0.0454	mir-5787
0.0454	mir-598-5p
0.0454	mir-598-5p
0.0454	mir-6085
0.0454	mir-6087
0.0454	mir-6125
0.0454	mir-6126
0.0454	mir-6127
0.0454	mir-6129
0.0454	mir-6130
0.0454	mir-6131
0.0454	mir-6133
0.0454	mir-6134
0.0454	mir-615-5p
0.0454	mir-632
0.0454	mir-637
0.0454	mir-637
0.0454	mir-638
0.0454	mir-638
0.0454	mir-638
0.0454	mir-6514-5p
0.0454	mir-6515-5p
0.0454	mir-654-5p
0.0454	mir-658
0.0454	mir-663a
0.0454	mir-664b-5p
0.0454	mir-6717-5p
0.0454	mir-6721-5p
0.0454	mir-6726-5p
0.0454	mir-6727-5p
0.0454	mir-6729-5p
0.0454	mir-6729-5p
0.0454	mir-6732-5p
0.0454	mir-6734-5p
0.0454	mir-6734-5p
0.0454	mir-6734-5p
0.0454	mir-6736-5p
0.0454	mir-6737-5p
0.0454	mir-6738-5p
0.0454	mir-6738-5p
0.0454	mir-6741-5p
0.0454	mir-6743-5p
0.0454	mir-6744-5p
0.0454	mir-6745
0.0454	mir-6747-5p
0.0454	mir-6748-5p
0.0454	mir-6751-5p
0.0454	mir-6752-5p
0.0454	mir-6756-5p
0.0454	mir-6757-5p
0.0454	mir-6758-5p
0.0454	mir-6759-5p
0.0454	mir-6760-5p
0.0454	mir-6763-5p
0.0454	mir-6765-5p
0.0454	mir-6765-5p
0.0454	mir-6766-5p
0.0454	mir-6766-5p
0.0454	mir-6769b-5p
0.0454	mir-676-3p
0.0454	mir-6772-5p
0.0454	mir-6772-5p
0.0454	mir-6775-5p
0.0454	mir-6776-5p
0.0454	mir-6776-5p
0.0454	mir-6778-5p
0.0454	mir-6778-5p
0.0454	mir-6780b-5p
0.0454	mir-6780b-5p
0.0454	mir-6781-5p
0.0454	mir-6789-5p
0.0454	mir-6790-5p
0.0454	mir-6800-5p
0.0454	mir-6802-5p
0.0454	mir-6803-5p
0.0454	mir-6803-5p
0.0454	mir-6804-5p
0.0454	mir-6810-5p
0.0454	mir-6812-5p
0.0454	mir-6813-5p
0.0454	mir-6816-5p
0.0454	mir-6819-5p
0.0454	mir-6821-5p
0.0454	mir-6821-5p
0.0454	mir-6825-5p
0.0454	mir-6827-5p
0.0454	mir-6829-5p
0.0454	mir-6829-5p
0.0454	mir-6830-5p
0.0454	mir-6833-5p
0.0454	mir-6846-5p
0.0454	mir-6846-5p
0.0454	mir-6848-5p
0.0454	mir-6849-5p
0.0454	mir-6852-5p
0.0454	mir-6857-5p
0.0454	mir-6858-5p
0.0454	mir-6858-5p
0.0454	mir-6861-5p
0.0454	mir-6864-5p
0.0454	mir-6867-5p
0.0454	mir-6870-5p
0.0454	mir-6870-5p
0.0454	mir-6875-5p
0.0454	mir-6875-5p
0.0454	mir-6877-5p
0.0454	mir-6878-5p
0.0454	mir-6879-5p
0.0454	mir-6880-5p
0.0454	mir-6881-5p
0.0454	mir-6884-5p
0.0454	mir-6888-5p
0.0454	mir-6889-5p
0.0454	mir-6892-5p
0.0454	mir-7109-5p
0.0454	mir-7110-5p
0.0454	mir-7110-5p
0.0454	mir-7110-5p
0.0454	mir-7111-5p
0.0454	mir-7111-5p
0.0454	mir-7111-5p
0.0454	mir-7152-3p
0.0454	mir-7153-5p
0.0454	mir-7154-5p
0.0454	mir-7155-5p
0.0454	mir-7515
0.0454	mir-7704
0.0454	mir-7845-5p
0.0454	mir-7847-3p
0.0454	mir-7856-5p
0.0454	mir-8052
0.0454	mir-8059
0.0454	mir-8059
0.0454	mir-8060
0.0454	mir-8068
0.0454	mir-8069
0.0454	mir-8075
0.0454	mir-8077
0.0454	mir-8077
0.0454	mir-8080
0.0454	mir-8085
0.0454	mir-8089
0.0454	mir-877-5p
0.0454	mir-920
0.0454	mir-920
0.0454	mir-92a-1-5p
0.0454	mir-92a-1-5p
0.0454	mir-92a-2-5p
0.0454	mir-939-5p
0.0454	mir-939-5p

## Sheet: Sheet2
miRNAS modifying
mir-1180
mir-1225
mir-1226
mir-1228
mir-1231
mir-1273h
mir-128
mir-1306
mir-1468
mir-1911
mir-1914
mir-200c
mir-29b
mir-3135a
mir-3147
mir-3177
mir-3180
mir-3192
mir-323a
mir-323a
mir-323b
mir-33b
mir-3605
mir-3620
mir-3657
mir-3689a
mir-3689b
mir-3689c
mir-370
mir-371b
mir-4304
mir-4314
mir-4421
mir-4473
mir-4474
mir-4486
mir-4497
mir-4525
mir-4664
mir-4685
mir-4686
mir-4701
mir-4707
mir-4712
mir-4743
mir-4748
mir-514a
mir-514b
mir-5195
mir-548o
mir-5589
mir-5705
mir-576
mir-578
mir-592
mir-610
mir-624
mir-6510
mir-660
mir-661
mir-668
mir-6723
mir-6736
mir-6741
mir-6764
mir-6779
mir-6793
mir-6799
mir-6827
mir-6847
mir-6861
mir-7152
mir-769
mir-7706
mir-770
mir-8077
mir-891b
mir-937
let-7c
let-7g
let-7i
let-7i
mir-1244
mir-128-1
mir-129
mir-1972
mir-198
mir-2117
mir-2278
mir-2682
mir-29a
mir-3157
mir-329
mir-34b
mir-34c
mir-424
mir-4267
mir-449b
mir-4500
mir-4677
mir-4712
mir-4763
mir-511
mir-513a
mir-601
mir-6080
mir-630
mir-6499
mir-6514
mir-6516
mir-671
mir-6720
mir-6721
mir-6739
mir-6779
mir-6830
mir-6894
mir-7113
mir-770
mir-7974
mir-8078
mir-943
mir-98
mir-10b
mir-1207
mir-1321
mir-3153
mir-3162
mir-4271
mir-4516
mir-4632
mir-4645
mir-4647
mir-4653
mir-4689
mir-4723
mir-4739
mir-4763
mir-5088
mir-6124
mir-616
mir-629
mir-6744
mir-6752
mir-6777
mir-6805
mir-6819
mir-6824
mir-6831
mir-6835
mir-6846
mir-6870
mir-6883
mir-7106
mir-939
mir-9500
mir-1233
mir-1236
mir-1237
mir-1249
mir-1265
mir-1273f
mir-149
mir-1908
mir-1909
mir-1914
mir-3126
mir-3132
mir-3141
mir-3147
mir-3150b
mir-3151
mir-3153
mir-3173
mir-3191
mir-328
mir-3605
mir-3616
mir-3665
mir-3911
mir-3928
mir-3936
mir-423
mir-4271
mir-4417
mir-4419a
mir-4428
mir-4430
mir-4433b
mir-4458
mir-4466
mir-4505
mir-4510
mir-4525
mir-4632
mir-4648
mir-4651
mir-4706
mir-4716
mir-4728
mir-4739
mir-4745
mir-4749
mir-4769
mir-5010
mir-504
mir-505
mir-5090
mir-5192
mir-5194
mir-5196
mir-541
mir-5703
mir-5739
mir-5787
mir-6085
mir-6086
mir-6087
mir-608
mir-6090
mir-6129
mir-6130
mir-6134
mir-6716
mir-671
mir-6726
mir-6732
mir-6742
mir-6743
mir-6745
mir-6752
mir-6756
mir-6763
mir-6766
mir-6769a
mir-6785
mir-6787
mir-6795
mir-6805
mir-6810
mir-6813
mir-6815
mir-6816
mir-6825
mir-6827
mir-6833
mir-6834
mir-6835
mir-6836
mir-6846
mir-6848
mir-6849
mir-6850
mir-6851
mir-6853
mir-6865
mir-6870
mir-6880
mir-6883
mir-6887
mir-6888
mir-6889
mir-6894
mir-7106
mir-7110
mir-7111
mir-762
mir-7854
mir-8069
mir-8082
mir-920
mir-939
mir-1193
mir-1207
mir-1233
mir-1249
mir-1292
mir-1321
mir-1343
mir-149
mir-184
mir-1908
mir-1914
mir-206
mir-25
mir-3141
mir-3151
mir-3153
mir-3175
mir-3184
mir-3196
mir-3202
mir-328
mir-3916
mir-423
mir-4428
mir-4436b
mir-4481
mir-4488
mir-4496
mir-4651
mir-4688
mir-4725
mir-4747
mir-4763
mir-504
mir-5196
mir-5584
mir-5698
mir-6077
mir-6085
mir-6127
mir-6129
mir-615
mir-625
mir-638
mir-6515
mir-658
mir-663a
mir-6716
mir-6729
mir-6731
mir-6732
mir-6737
mir-6738
mir-6743
mir-6747
mir-6750
mir-6756
mir-6757
mir-6758
mir-6760
mir-6778
mir-6783
mir-6785
mir-6787
mir-6788
mir-6794
mir-6795
mir-6797
mir-6799
mir-6805
mir-6812
mir-6816
mir-6819
mir-6822
mir-6825
mir-6846
mir-6856
mir-6870
mir-6875
mir-6881
mir-6883
mir-6887
mir-7111
mir-7150
mir-7515
mir-765
mir-766
mir-8085
mir-92a-2
mir-92b
mir-939
mir-9500
let-7e
mir-1237
mir-1285
mir-1469
mir-1471
mir-149
mir-1914
mir-216b
mir-23a
mir-23b
mir-27a
mir-27a
mir-27b
mir-28
mir-3074
mir-3139
mir-3160
mir-3169
mir-3175
mir-3180
mir-3180
mir-3191
mir-31
mir-3605
mir-3670
mir-3917
mir-4284
mir-4446
mir-4511
mir-4525
mir-4533
mir-4538
mir-4675
mir-4697
mir-4718
mir-4721
mir-4723
mir-4725
mir-4740
mir-4747
mir-4763
mir-4784
mir-4798
mir-556
mir-589
mir-6081
mir-650
mir-6511a
mir-659
mir-663a
mir-671
mir-6721
mir-6732
mir-6735
mir-6750
mir-6799
mir-6814
mir-6876
mir-6878
mir-6885
mir-708
mir-7153
mir-762
mir-766
mir-7706
mir-7843
mir-873
mir-888
mir-106b
mir-1182
mir-1182
mir-1207
mir-1224
mir-1224
mir-1224
mir-1227
mir-1233
mir-1236
mir-1237
mir-125a
mir-125b-1
mir-1262
mir-1265
mir-1266
mir-1268a
mir-1268b
mir-1273f
mir-1275
mir-1275
mir-127
mir-1293
mir-1293
mir-1294
mir-1304
mir-1321
mir-132
mir-134
mir-135a
mir-135b
mir-135b
mir-149
mir-151a
mir-1538
mir-181a-2
mir-1908
mir-1909
mir-194
mir-196a
mir-196b
mir-204
mir-206
mir-2392
mir-23a
mir-27a
mir-2861
mir-296
mir-3135b
mir-3138
mir-3141
mir-3141
mir-3151
mir-3151
mir-3162
mir-3173
mir-3175
mir-3178
mir-3180
mir-3180
mir-3185
mir-3187
mir-3188
mir-3189
mir-3190
mir-3196
mir-3197
mir-3199
mir-323a
mir-34a
mir-3616
mir-3616
mir-363
mir-363
mir-3652
mir-3652
mir-3656
mir-365a
mir-365b
mir-3665
mir-3679
mir-3681
mir-3688
mir-3691
mir-3911
mir-3916
mir-3934
mir-3936
mir-423
mir-423
mir-425
mir-4265
mir-4271
mir-4273
mir-4322
mir-433
mir-4419a
mir-4419a
mir-4419b
mir-4419b
mir-4420
mir-4430
mir-4446
mir-4446
mir-4447
mir-4447
mir-4450
mir-4466
mir-4472
mir-4474
mir-4478
mir-4486
mir-4489
mir-4492
mir-4494
mir-4498
mir-449a
mir-4509
mir-4510
mir-4513
mir-4525
mir-4534
mir-4534
mir-4632
mir-4649
mir-4651
mir-4651
mir-4654
mir-4656
mir-4656
mir-4656
mir-4667
mir-4669
mir-4675
mir-4688
mir-4689
mir-4706
mir-4710
mir-4710
mir-4716
mir-4721
mir-4721
mir-4725
mir-4726
mir-4727
mir-4727
mir-4728
mir-4730
mir-4732
mir-4734
mir-4739
mir-4740
mir-4741
mir-4743
mir-4747
mir-4749
mir-4750
mir-4754
mir-4758
mir-4764
mir-4769
mir-4784
mir-4787
mir-4790
mir-4792
mir-485
mir-493
mir-493
mir-5001
mir-5002
mir-5008
mir-5010
mir-504
mir-505
mir-5088
mir-5090
mir-5187
mir-5187
mir-5190
mir-5194
mir-542
mir-550a-3
mir-550a
mir-550b-2
mir-5572
mir-5581
mir-5586
mir-5589
mir-5591
mir-5698
mir-5698
mir-574
mir-574
mir-5787
mir-5787
mir-598
mir-598
mir-6085
mir-6087
mir-6125
mir-6126
mir-6127
mir-6129
mir-6130
mir-6131
mir-6133
mir-6134
mir-615
mir-632
mir-637
mir-637
mir-638
mir-638
mir-638
mir-6514
mir-6515
mir-654
mir-658
mir-663a
mir-664b
mir-6717
mir-6721
mir-6726
mir-6727
mir-6729
mir-6729
mir-6732
mir-6734
mir-6734
mir-6734
mir-6736
mir-6737
mir-6738
mir-6738
mir-6741
mir-6743
mir-6744
mir-6745
mir-6747
mir-6748
mir-6751
mir-6752
mir-6756
mir-6757
mir-6758
mir-6759
mir-6760
mir-6763
mir-6765
mir-6765
mir-6766
mir-6766
mir-6769b
mir-676
mir-6772
mir-6772
mir-6775
mir-6776
mir-6776
mir-6778
mir-6778
mir-6780b
mir-6780b
mir-6781
mir-6789
mir-6790
mir-6800
mir-6802
mir-6803
mir-6803
mir-6804
mir-6810
mir-6812
mir-6813
mir-6816
mir-6819
mir-6821
mir-6821
mir-6825
mir-6827
mir-6829
mir-6829
mir-6830
mir-6833
mir-6846
mir-6846
mir-6848
mir-6849
mir-6852
mir-6857
mir-6858
mir-6858
mir-6861
mir-6864
mir-6867
mir-6870
mir-6870
mir-6875
mir-6875
mir-6877
mir-6878
mir-6879
mir-6880
mir-6881
mir-6884
mir-6888
mir-6889
mir-6892
mir-7109
mir-7110
mir-7110
mir-7110
mir-7111
mir-7111
mir-7111
mir-7152
mir-7153
mir-7154
mir-7155
mir-7515
mir-7704
mir-7845
mir-7847
mir-7856
mir-8052
mir-8059
mir-8059
mir-8060
mir-8068
mir-8069
mir-8075
mir-8077
mir-8077
mir-8080
mir-8085
mir-8089
mir-877
mir-920
mir-920
mir-92a-1
mir-92a-1
mir-92a-2
mir-939
mir-939
