# Supplementary material for: ZEB1-AS1 initiates a miRNA-mediated ceRNA network to facilitate gastric cancer progression
Source: Cancer Cell Int. 2019 Feb 6;19:27. doi: 10.1186/s12935-019-0742-0 (PMC6364449; doi:10.1186/s12935-019-0742-0)
Supplement: Supplementary file 6 — Additional file 6. 8 down-regulated miRNAs were selected after intersecting the two miRNA groups. [file 12935_2019_742_MOESM6_ESM.xlsx]

## Sheet: Sheet1
mir-610
mir-6510
mir-6499
mir-149
mir-4648
mir-6778
mir-204
mir-7704
