# Supplementary material for: ZEB1-AS1 initiates a miRNA-mediated ceRNA network to facilitate gastric cancer progression
Source: Cancer Cell Int. 2019 Feb 6;19:27. doi: 10.1186/s12935-019-0742-0 (PMC6364449; doi:10.1186/s12935-019-0742-0)
Supplement: Supplementary file 7 — Additional file 7. 576 consensus genes targeted by miR-610, miR-149 and miR-204. [file 12935_2019_742_MOESM7_ESM.xlsx]

## Sheet: Sheet1
LGI2
NIPA2
FNDC3B
UBE2D1
GJA3
FEN1
FGF14
LNPEP
NRIP3
PABPN1
ANKRD20A2
THAP10
UGDH
ANKRD20A1
CCDC178
SPATA13
IPMK
BNIP2
MMP24
LIN54
ACER3
RPRD1A
PIP5KL1
ANKRD20A3
KIAA1549L
CDH6
IL15
C11orf1
DNAJC10
DET1
SLAIN1
TMEM98
DSP
ARL3
PTPRD
ATF5
NKAIN2
PAN3
PUS7
RNF220
ANKRD20A4
FZD3
ZBTB46
ZNF281
DPH3
BTBD3
SMARCC1
GABRE
SDAD1
TWSG1
TRIM4
ODF2
ELK3
CDC20B
ACSM5
CREG2
STAT5B
TAZ
ROBO2
HMGB3
AQP9
ANGEL1
TMEM257
PRF1
LGALSL
DNAJB14
RNMT
NYAP2
IGLON5
MAML2
UNKL
CYBRD1
NEDD1
EGR2
KIAA1462
SLC8A1
GABPB2
RGR
RBL1
FBXO22
PLSCR1
ST3GAL5
E2F7
OR7D2
FAM19A5
PIGM
NSG1
EFHC1
UBE2V1
SOX13
CENPA
BTRC
TMEM144
SSPN
SLC35A3
MPLKIP
TNS3
LPXN
LMBR1
SENP6
GPR64
SLC1A4
GAB1
NUTM2G
USP37
FKBP1B
ARID3B
RASSF5
KSR2
CNNM1
FAM43B
DTX4
POU2F2
CCL22
GNAT1
NOVA2
COL1A1
KIF5A
ANKRD52
IFFO2
DNAJB2
MAZ
SEMA4G
ERF
HOXA1
G6PC3
DUSP4
FAM129B
PCGF1
RPRD2
PPIL6
ATXN2L
GPR173
PRR12
KIAA1467
ZNF710
NPTXR
STX1B
C6orf223
ZNF385A
NAV2
EPHB3
APLNR
C9orf78
CAPZB
PIANP
ZCCHC8
TBC1D24
PVRL1
RPH3AL
CD3EAP
TCF19
KCTD13
PNPO
ADAM12
DLX3
RIMS3
RAB3IL1
PACS1
ATP8A2
KMT2D
ZBTB4
TNS1
SEPN1
EIF4EBP2
COL7A1
NFAT5
LENG8
SMG6
PARVG
SPRY4
FEM1A
BAZ2A
AIF1L
MARK2
MGAT5B
HOXA10
STRN4
VSIG10L
CNOT6L
SETDB1
SLC29A3
SAMD10
COL11A2
ADCYAP1R1
ZNF444
CIC
SYNJ1
CARM1
AGAP2
TMEM63C
ELOVL1
TSPAN18
SLC34A2
SMARCC2
PEX26
GDI1
NYNRIN
CTXN1
RAP1GAP2
SURF4
TOR4A
PTGES
UBIAD1
QSOX1
HCFC1
TCEANC2
ERI3
FAM155B
GPRC5A
ELAVL3
NFASC
NCDN
KY
TSPAN14
L1CAM
ABCE1
TMEM252
HTT
KLC2
KRT80
MYH9
ARPC4
PNMA2
EFNA4
CACNG4
RRP15
C20orf196
ALX4
CNOT3
ADAMTS15
RPH3A
SV2A
DDAH1
DEDD
RASGRF1
PMM2
CACNA2D2
GIT1
STX1A
POU6F1
C10orf54
DAGLA
HOXB8
ZBTB2
UNC119
NHLH1
USP11
GPR124
PYGB
CLIP2
NDUFA4L2
STX17
LPHN1
DPYSL5
SLC4A1
CDR2L
NFIX
CHST3
FBRS
TBXA2R
PDE4A
PRKCA
PITPNM2
PEAK1
PIK3R6
APBA1
ITGA3
TSC1
TMEM104
MLEC
PITPNA
PRKAG3
TMEM234
KDM6B
SH3GL1
TBKBP1
RING1
SLC26A9
NFIC
SSTR3
ARHGDIA
AKT1S1
PBX1
CALN1
BEAN1
BOK
TP53
TIMP2
FBXO41
ITGA5
FIBCD1
ALPL
PPP2R4
PHYHIPL
AHDC1
TSPAN31
KAT7
HOXC4
IQSEC2
HIC1
NDST1
OAF
PPIA
DBN1
TLDC1
ZNF319
DNMT3B
FAM213B
SLC9A1
ZNF365
SNCAIP
TMEM101
NEUROD4
LCN10
PAK3
MESDC1
FADS2
COL5A1
KIF1A
PTPN3
TOB2
TSPAN33
CACNB1
MAP6
SLC7A1
GTPBP1
KCTD10
NTSR1
C2orf72
RUSC1
PLEKHH2
TPCN1
ELK1
VAMP1
MVB12B
KLHL21
SH3D21
FOSB
RSPO4
KIF21B
FGD1
CCNT1
PDK2
GPM6B
HOXB9
GPD1
AGPAT1
KLHL3
ZC3H7B
LIMD2
DOK4
BCL2L11
C10orf71
EFNB1
ARL8A
ZBTB7C
VPS53
CCNI
CACHD1
RSBN1L
RAP1A
BRPF3
STRADB
N4BP3
PHLPP2
RNF2
TMEM245
APPL2
EXT1
PHLDB1
NRP2
FBXL16
TGFB2
EDNRA
CCT3
JAKMIP2
CYB5B
DMRTA2
UBFD1
CNIH4
ZNF597
CCDC97
SRPK1
SNCB
MARCKSL1
TNFRSF19
ARHGAP11A
TLN2
PLEKHA8
RAB43
ISY1-RAB43
CREBL2
PCDH19
MRPL3
ZNF385D
LMBR1L
MTHFR
AMOTL2
CMTM3
DCLRE1B
IFNAR1
ZNF335
GANAB
STARD3
STRA6
SLCO3A1
BAI1
TNKS
FZD5
ASB4
IGFBP5
KCNS1
TRIO
SNX18
RAB11FIP1
BCL2L2
TRABD2B
SRF
GRAMD2
ZNF572
EDAR
LRRC10B
OXSR1
GPR137
LOX
YWHAZ
SORT1
PDGFRA
KAZN
ORAI2
FAM167A
PRPS2
RNF138
SNTB2
PLEKHA6
PTPRB
TCF12
NECAB3
EFHD1
KXD1
CLCF1
PRR14L
PI4K2A
PDGFRB
REEP3
RAD51D
SYT7
FBXO10
USP31
ILDR2
MTF1
BAI2
FASLG
RAP1B
SHMT2
KIF2A
CDK17
EPB41
RAB37
BAIAP2
RIMS4
RNF11
SLC11A2
SHROOM2
NUDT16
MAP4
SH3PXD2A
SLC43A2
BAHD1
POLDIP2
MAP7D3
DAB2IP
C17orf85
BGN
PLEKHM1
EPS15L1
SOAT1
TP63
VASH1
SYK
FGF11
KHSRP
RNF19B
CCDC6
MYO9B
PGGT1B
GPR111
FAM222B
TAB1
SCN1A
PPAP2B
TGFBR1
DLG5
DCAF16
AGO3
ANGPTL2
BRWD3
ARL8B
DESI1
ANKFY1
EFNB3
SEMA3G
ZDHHC14
TTYH1
NOVA1
ZNF23
GMEB1
RHOBTB1
GABBR2
MANEAL
TRAM2
GTDC1
TMEM255A
CHD5
IPO8
AP2A2
GDNF
SEC22C
PRDM6
THSD4
INO80D
NEUROG2
HOOK3
TMEM164
FAM117B
ARHGEF33
TPRG1L
MAGI3
PKP1
SIN3A
DVL3
FBXO9
RHOBTB3
PCGF3
LMOD3
TAOK1
MAPRE2
SHC1
NRBF2
FRAS1
PHOX2B
PPARGC1A
EPHA7
MGAT3
FOXC1
ZNF423
COL5A3
ZNF282
CHN2
HCAR3
TNRC6B
TMOD3
NCOA7
ADCY6
ARAP2
SLC43A1
PTPRT
CELSR3
SSR3
CAPRIN1
PPM1K
SLC17A7
PRPF38B
MALL
GAPVD1
METAP1
KHDRBS1
CORO1C
ZBTB34
ARL4C
RASSF2
BCL11B
IRF6
CTNNBIP1
YARS
