# Supplementary material for: ZEB1-AS1 initiates a miRNA-mediated ceRNA network to facilitate gastric cancer progression
Source: Cancer Cell Int. 2019 Feb 6;19:27. doi: 10.1186/s12935-019-0742-0 (PMC6364449; doi:10.1186/s12935-019-0742-0)
Supplement: Supplementary file 8 — Additional file 8. The gene enrichment analysis of the 576 target genes. [file 12935_2019_742_MOESM8_ESM.xlsx]

## Sheet: Biological process
Category	Term	Count	%	PValue	Genes	List Total	Pop Hits	Pop Total	Fold Enrichment	Bonferroni	Benjamini	FDR
GOTERM_BP_DIRECT	GO:0030199~collagen fibril organization	8	1.41844	0.000115117	TGFBR1, FOXC1, COL1A1, LOX, COL5A3, COL11A2, COL5A1, TGFB2	489	39	16792	7.04399	0.235275	0.235275	0.201261
GOTERM_BP_DIRECT	GO:0006366~transcription from RNA polymerase II promoter	29	5.14184	0.00109955	RNMT, STAT5B, CCNT1, HCFC1, ELK1, TP63, NFIX, ELK3, SRF, BCL11B, POU2F2, HOXA10, NFAT5, ALX4, PHOX2B, EGR2, GMEB1, TP53, ARID3B, FOSB, DLX3, ATF5, PLSCR1, MTF1, PBX1, FOXC1, NFIC, TCF12, NHLH1	489	513	16792	1.94122	0.922955	0.722431	1.90684
GOTERM_BP_DIRECT	GO:0045944~positive regulation of transcription from RNA polymerase II promoter	46	8.15603	0.00164147	KMT2D, E2F7, CCNT1, STAT5B, TP63, HCFC1, ELK1, NFIX, ELK3, SRF, GDNF, SIN3A, BCL11B, POU2F2, NFAT5, HOXA10, TNKS, ALX4, AGAP2, GABPB2, PHOX2B, DAB2IP, ZBTB7C, EGR2, RBL1, GMEB1, MAML2, TP53, ARID3B, NCOA7, FOSB, FZD5, PPARGC1A, DLX3, ATF5, PLSCR1, MTF1, SMARCC1, FOXC1, PBX1, HOXB9, NFIC, TCF12, KDM6B, NHLH1, SLC9A1	489	981	16792	1.61021	0.978242	0.720826	2.83395
GOTERM_BP_DIRECT	GO:0009952~anterior/posterior pattern specification	9	1.59574	0.00222948	CTNNBIP1, HOXB8, TGFBR1, HOXC4, HOXA10, RING1, PBX1, HOXB9, ALX4	489	80	16792	3.86319	0.994486	0.727501	3.83058
GOTERM_BP_DIRECT	GO:0007507~heart development	14	2.48227	0.00272757	NRP2, POU6F1, TGFBR1, TAZ, ITGA3, SRF, TGFB2, EDNRA, APLNR, GAB1, FOXC1, SHC1, STRA6, LOX	489	183	16792	2.62706	0.998277	0.71995	4.66728
GOTERM_BP_DIRECT	GO:0048013~ephrin receptor signaling pathway	9	1.59574	0.00351031	GIT1, EPHA7, AP2A2, EFNB3, PAK3, EFNB1, ARPC4, EFNA4, EPHB3	489	86	16792	3.59367	0.999724	0.744764	5.96823
GOTERM_BP_DIRECT	GO:0043547~positive regulation of GTPase activity	29	5.14184	0.00436197	FGD1, SNX18, MYO9B, GDNF, CCL22, SHC1, ARHGAP11A, RAP1GAP2, AGAP2, ARHGDIA, IQSEC2, GIT1, DVL3, GDI1, DAB2IP, ARHGEF33, RAB3IL1, TRIO, TBC1D24, GAPVD1, RASGRF1, BNIP2, PDGFRA, TBXA2R, RAP1A, PDGFRB, CHN2, ARAP2, SPATA13	489	565	16792	1.76256	0.999962	0.76662	7.36473
GOTERM_BP_DIRECT	GO:0042475~odontogenesis of dentin-containing tooth	7	1.24113	0.00507547	DLX3, BCL11B, TP63, FOXC1, EDAR, NFIC, BCL2L11	489	55	16792	4.37048	0.999993	0.772816	8.51962
GOTERM_BP_DIRECT	GO:0098609~cell-cell adhesion	17	3.01418	0.0059319	YWHAZ, DAB2IP, BAIAP2, HCFC1, EPS15L1, KLC2, GPRC5A, CAPZB, MARK2, MMP24, GAPVD1, ATXN2L, UBFD1, TMOD3, FAM129B, DBN1, SH3GL1	489	271	16792	2.15414	0.999999	0.785678	9.8879
GOTERM_BP_DIRECT	GO:0001501~skeletal system development	11	1.95035	0.00672586	ALPL, TGFBR1, RASSF2, HOXA10, TP63, FOXC1, COL1A1, COL11A2, EXT1, ALX4, TGFB2	489	137	16792	2.75718	1	0.792457	11.1391
GOTERM_BP_DIRECT	GO:0007411~axon guidance	12	2.12766	0.00682342	NRP2, EFNB3, KIF5A, EFNB1, NFASC, DPYSL5, ROBO2, L1CAM, EFNA4, EXT1, EPHB3, TGFB2	489	159	16792	2.59166	1	0.765495	11.2918
GOTERM_BP_DIRECT	GO:0071407~cellular response to organic cyclic compound	7	1.24113	0.00715995	ALPL, PAK3, BTRC, HCFC1, RAP1B, ARHGDIA, IGFBP5	489	59	16792	4.07417	1	0.752223	11.8163
GOTERM_BP_DIRECT	GO:0048538~thymus development	6	1.06383	0.00787166	BCL11B, TGFBR1, PBX1, EPHB3, SRF, BCL2L11	489	43	16792	4.79155	1	0.757421	12.916
GOTERM_BP_DIRECT	GO:0043525~positive regulation of neuron apoptotic process	6	1.06383	0.00787166	EPHA7, PAK3, TP53, FASLG, BCL2L11, TGFB2	489	43	16792	4.79155	1	0.757421	12.916
GOTERM_BP_DIRECT	GO:0007165~signal transduction	49	8.68794	0.00868802	FGD1, YWHAZ, FGF14, BTRC, FGF11, FASLG, MYO9B, IL15, ELK3, GPRC5A, GDNF, EDNRA, LNPEP, LPXN, CCL22, PTGES, PDE4A, BCL11B, NFAT5, SHC1, TMEM101, ARHGAP11A, DLG5, CREBL2, KHDRBS1, GNAT1, GPR173, GABRE, GTPBP1, GDI1, YARS, MAGI3, TGFBR1, DPYSL5, PTPRT, IPO8, APPL2, CORO1C, GAPVD1, PKP1, RASGRF1, CHN2, PDGFRB, RAP1A, MAPRE2, EXT1, ARAP2, IGFBP5, SH3GL1	489	1161	16792	1.4493	1	0.765957	14.1615
GOTERM_BP_DIRECT	GO:0007420~brain development	13	2.30496	0.00974133	POU6F1, SHROOM2, EGR2, SYNJ1, DMRTA2, ZNF335, PCDH19, BCL2L11, SLC17A7, EPHA7, BOK, ROBO2, FOXC1	489	190	16792	2.34954	1	0.781413	15.7437
GOTERM_BP_DIRECT	GO:0048168~regulation of neuronal synaptic plasticity	4	0.70922	0.0103031	EGR2, NCDN, RASGRF1, DBN1	489	16	16792	8.58487	1	0.778687	16.5763
GOTERM_BP_DIRECT	GO:0032964~collagen biosynthetic process	3	0.531915	0.0116986	TRAM2, COL1A1, COL5A1	489	6	16792	17.1697	1	0.800682	18.611
GOTERM_BP_DIRECT	GO:0015031~protein transport	21	3.7234	0.0118655	FRAS1, UNC119, GDI1, SDAD1, PLEKHM1, RAB3IL1, VPS53, GPM6B, MYH9, HOOK3, TRAM2, PLEKHA8, RAB37, CNIH4, RAP1A, SEC22C, TNKS, COL1A1, AGAP2, RAB11FIP1, MVB12B	489	395	16792	1.82564	1	0.786711	18.8511
GOTERM_BP_DIRECT	GO:0008285~negative regulation of cell proliferation	21	3.7234	0.0121962	PHOX2B, DAB2IP, E2F7, TP53, FZD5, TIMP2, SRF, TGFB2, ATF5, RASSF5, SSTR3, TSC1, PTGES, IRF6, BCL11B, ATP8A2, DNAJB2, DLG5, CHD5, QSOX1, TOB2	489	396	16792	1.82103	1	0.777947	19.3251
GOTERM_BP_DIRECT	GO:0051893~regulation of focal adhesion assembly	4	0.70922	0.0122451	CORO1C, TSC1, GPM6B, SLC9A1	489	17	16792	8.07987	1	0.76197	19.3949
GOTERM_BP_DIRECT	GO:0001525~angiogenesis	14	2.48227	0.0137856	PTPRB, NRP2, PRKCA, DAB2IP, ELK3, EPHB3, MYH9, FZD5, VASH1, TGFB2, ITGA5, SHC1, PIK3R6, SYK	489	223	16792	2.15584	1	0.785659	21.5668
GOTERM_BP_DIRECT	GO:0035556~intracellular signal transduction	21	3.7234	0.0144495	PRKCA, PRKAG3, DVL3, MAGI3, PLEKHM1, TGFBR1, MYO9B, OXSR1, SRPK1, MARK2, TNS3, RASSF5, TNS1, KSR2, RASGRF1, CHN2, SHC1, DLG5, ASB4, SYK, IGFBP5	489	403	16792	1.7894	1	0.785939	22.4856
GOTERM_BP_DIRECT	GO:0051056~regulation of small GTPase mediated signal transduction	10	1.77305	0.016382	GDI1, FGD1, TRIO, CHN2, RHOBTB1, MYO9B, ARHGAP11A, RAP1GAP2, ARAP2, ARHGDIA	489	134	16792	2.56265	1	0.812375	25.1028
GOTERM_BP_DIRECT	GO:0043588~skin development	5	0.886525	0.0163959	FRAS1, ATP8A2, ITGA3, COL5A3, COL5A1	489	34	16792	5.04992	1	0.799102	25.1213
GOTERM_BP_DIRECT	GO:0071320~cellular response to cAMP	6	1.06383	0.017199	GPD1, SLC8A1, AQP9, RAP1A, RAP1B, IGFBP5	489	52	16792	3.96225	1	0.801485	26.1841
GOTERM_BP_DIRECT	GO:0048844~artery morphogenesis	4	0.70922	0.0219856	HOXA1, TGFBR1, STRA6, FOXC1	489	21	16792	6.54085	1	0.863608	32.2289
GOTERM_BP_DIRECT	GO:0001942~hair follicle development	5	0.886525	0.023843	TNFRSF19, FZD3, EDAR, ALX4, TGFB2	489	38	16792	4.51835	1	0.875381	34.4464
GOTERM_BP_DIRECT	GO:0048791~calcium ion-regulated exocytosis of neurotransmitter	5	0.886525	0.0259765	RPH3AL, SYT7, RPH3A, RIMS4, RIMS3	489	39	16792	4.4025	1	0.888104	36.9089
GOTERM_BP_DIRECT	GO:0043589~skin morphogenesis	3	0.531915	0.0265015	TP63, COL1A1, SRF	489	9	16792	11.4465	1	0.884442	37.5014
GOTERM_BP_DIRECT	GO:0043583~ear development	3	0.531915	0.0265015	SHROOM2, STRA6, BCL2L11	489	9	16792	11.4465	1	0.884442	37.5014
GOTERM_BP_DIRECT	GO:0061549~sympathetic ganglion development	3	0.531915	0.0265015	NRP2, PHOX2B, FZD3	489	9	16792	11.4465	1	0.884442	37.5014
GOTERM_BP_DIRECT	GO:0031175~neuron projection development	8	1.41844	0.0265288	EFHD1, TBC1D24, NCDN, RASGRF1, MAP4, GDNF, SRF, CAPZB	489	100	16792	2.74716	1	0.876093	37.532
GOTERM_BP_DIRECT	GO:0010468~regulation of gene expression	8	1.41844	0.0265288	PHOX2B, TGFBR1, SORT1, DNMT3B, STX1B, GDNF, TOB2, APBA1	489	100	16792	2.74716	1	0.876093	37.532
GOTERM_BP_DIRECT	GO:0030326~embryonic limb morphogenesis	5	0.886525	0.028221	FRAS1, HOXA10, TP63, PBX1, TGFB2	489	40	16792	4.29243	1	0.883705	39.4052
GOTERM_BP_DIRECT	GO:0001503~ossification	7	1.24113	0.0288314	TWSG1, RASSF2, SORT1, GPM6B, FOXC1, COL11A2, EXT1	489	80	16792	3.0047	1	0.881179	40.0679
GOTERM_BP_DIRECT	GO:0042060~wound healing	7	1.24113	0.0288314	TGFBR1, PDGFRA, PDGFRB, DSP, LOX, ELK3, TGFB2	489	80	16792	3.0047	1	0.881179	40.0679
GOTERM_BP_DIRECT	GO:0016477~cell migration	11	1.95035	0.0289505	TNS3, SHROOM2, PEAK1, PDGFRB, FOXC1, EPHB3, KCTD13, SPATA13, COL5A1, SLC9A1, TGFB2	489	172	16792	2.19613	1	0.87435	40.1964
GOTERM_BP_DIRECT	GO:0035023~regulation of Rho protein signal transduction	7	1.24113	0.0304043	FGD1, ARHGEF33, RASGRF1, TRIO, MYO9B, SPATA13, ARHGDIA	489	81	16792	2.96761	1	0.879478	41.7441
GOTERM_BP_DIRECT	GO:0016242~negative regulation of macroautophagy	3	0.531915	0.0324986	TSC1, POLDIP2, QSOX1	489	10	16792	10.3018	1	0.889132	43.9072
GOTERM_BP_DIRECT	GO:0042493~response to drug	16	2.83688	0.0328603	DVL3, SLC8A1, ADCYAP1R1, RPH3AL, ITGA3, FZD3, FOSB, TIMP2, PPARGC1A, TGFB2, MTHFR, TBXA2R, COL1A1, LOX, DNMT3B, SLC9A1	489	304	16792	1.80734	1	0.884965	44.2731
GOTERM_BP_DIRECT	GO:0006977~DNA damage response, signal transduction by p53 class mediator resulting in cell cycle arrest	6	1.06383	0.0339147	CNOT6L, E2F7, TP53, CNOT3, CARM1, ZNF385A	489	62	16792	3.32317	1	0.886138	45.3268
GOTERM_BP_DIRECT	GO:0048484~enteric nervous system development	3	0.531915	0.038969	EDNRA, PHOX2B, GDNF	489	11	16792	9.36531	1	0.912596	50.122
GOTERM_BP_DIRECT	GO:0001822~kidney development	7	1.24113	0.0391071	TSC1, TGFBR1, ROBO2, STRA6, BCL2L11, TGFB2, ARL3	489	86	16792	2.79507	1	0.907756	50.2473
GOTERM_BP_DIRECT	GO:0001755~neural crest cell migration	5	0.886525	0.0411328	CORO1C, SEMA4G, SEMA3G, EFNB1, GDNF	489	45	16792	3.8155	1	0.913417	52.0511
GOTERM_BP_DIRECT	GO:0072332~intrinsic apoptotic signaling pathway by p53 class mediator	4	0.70922	0.0425708	PDK2, BOK, TP53, ZNF385D	489	27	16792	5.08733	1	0.915607	53.2941
GOTERM_BP_DIRECT	GO:0035518~histone H2A monoubiquitination	3	0.531915	0.0458803	RNF2, RING1, PCGF1	489	12	16792	8.58487	1	0.926134	56.0403
GOTERM_BP_DIRECT	GO:0055003~cardiac myofibril assembly	3	0.531915	0.0458803	PDGFRA, PDGFRB, SRF	489	12	16792	8.58487	1	0.926134	56.0403
GOTERM_BP_DIRECT	GO:0001701~in utero embryonic development	11	1.95035	0.0468846	EDNRA, SIN3A, TGFBR1, FOXC1, TAB1, MYH9, SRF, BCL2L11, APBA1, ZNF335, SLC34A2	489	187	16792	2.01997	1	0.925873	56.843

## Sheet: Cellular component
Category	Term	Count	%	PValue	Genes	List Total	Pop Hits	Pop Total	Fold Enrichment	Bonferroni	Benjamini	FDR
GOTERM_CC_DIRECT	GO:0043234~protein complex	27	4.78723	0.000180481	UBE2V1, TP63, KLC2, CIC, AKT1S1, AIF1L, SNTB2, STRA6, UBE2D1, FEN1, SYK, GDI1, EPB41, HTT, STRN4, TP53, MYH9, RPH3A, TAB1, TSC1, KXD1, SMARCC1, PI4K2A, RASSF2, SMARCC2, PDGFRA, PRPS2	528	412	18224	2.26192	0.0745111	0.0745111	0.253998
GOTERM_CC_DIRECT	GO:0043025~neuronal cell body	21	3.7234	0.000896839	GNAT1, SCN1A, DAB2IP, SNCAIP, NCDN, KIF5A, BAIAP2, DPYSL5, ELK1, HCFC1, FZD3, TIMP2, PMM2, PPARGC1A, TGFB2, SLC1A4, EFHC1, EPHA7, PI4K2A, SORT1, ZNF385A	528	315	18224	2.30101	0.319493	0.175071	1.25626
GOTERM_CC_DIRECT	GO:0016020~membrane	87	15.4255	0.00210811	NRP2, ADCY6, DNAJC10, DNAJB14, VPS53, EPS15L1, IL15, SYT7, SPRY4, ELOVL1, SLC1A4, LNPEP, PIP5KL1, PTGES, BOK, PDE4A, SNTB2, AGAP2, AGPAT1, KIF2A, KHDRBS1, ABCE1, GTPBP1, MAGI3, KIF5A, UBIAD1, STRN4, PTPRT, FIBCD1, CYB5B, RPH3A, MYH9, STX1B, MARK2, MGAT3, KSR2, GAPVD1, MLEC, PI4K2A, PDGFRA, KHSRP, PDGFRB, ARL8A, ARL8B, ANKFY1, MAP7D3, ALPL, ORAI2, PRF1, GANAB, ADCYAP1R1, HCFC1, MYO9B, KLC2, FKBP1B…	528	2200	18224	1.36492	0.595594	0.260498	2.92971
GOTERM_CC_DIRECT	GO:0043005~neuron projection	16	2.83688	0.00387094	GDI1, STX1A, KIF5A, ADCYAP1R1, SYNJ1, GABBR2, RPH3A, SSTR3, RASGRF1, BCL11B, PI4K2A, MAP4, RAP1A, SV2A, RAP1GAP2, APBA1	528	237	18224	2.33014	0.810593	0.340296	5.31813
GOTERM_CC_DIRECT	GO:0030672~synaptic vesicle membrane	7	1.24113	0.00496253	SLC17A7, STX1A, PI4K2A, SV2A, SYT7, RPH3A, VAMP1	528	55	18224	4.39284	0.881664	0.347435	6.76961
GOTERM_CC_DIRECT	GO:0005913~cell-cell adherens junction	19	3.36879	0.00630096	YWHAZ, DAB2IP, SHROOM2, BAIAP2, HCFC1, EPS15L1, KLC2, MYH9, GPRC5A, CAPZB, MARK2, GAPVD1, ATXN2L, UBFD1, TMOD3, FAM129B, DLG5, DBN1, SH3GL1	528	323	18224	2.0303	0.933574	0.36361	8.5211
GOTERM_CC_DIRECT	GO:0048786~presynaptic active zone	5	0.886525	0.00925305	SLC17A7, FZD3, SV2A, RIMS4, RIMS3	528	29	18224	5.95089	0.981464	0.434316	12.2767
GOTERM_CC_DIRECT	GO:0005829~cytosol	117	20.7447	0.013888	SNCAIP, BTRC, STAT5B, CNOT3, VPS53, CCT3, SYT7, AMOTL2, KLHL3, HOOK3, BRPF3, PDE4A, BTBD3, GAB1, DDAH1, SYK, MVB12B, GTPBP1, DAB2IP, YARS, PAN3, KIF5A, BAIAP2, TAZ, RPH3A, MYH9, BCL2L11, GAPVD1, RASGRF1, PI4K2A, VAMP1, ANKFY1, PACS1, FGD1, UBE2V1, ARPC4, MYO9B, BCL2L2, EPHB3, ANGEL1, CAPZB, AKT1S1, CNOT6L, STX17, RHOBTB1, TNKS, RAP1GAP2, UBE2D1, UNKL, ARHGDIA, RHOBTB3, GIT1, GNAT1, UNC119, DVL3, …	528	3315	18224	1.21818	0.997521	0.527616	17.8854
GOTERM_CC_DIRECT	GO:0008021~synaptic vesicle	8	1.41844	0.0172422	STX1A, SNCAIP, TPRG1L, SV2A, SYT7, RPH3A, STX1B, APBA1	528	92	18224	3.00132	0.999425	0.563534	21.7344
GOTERM_CC_DIRECT	GO:0016023~cytoplasmic, membrane-bounded vesicle	10	1.77305	0.0189588	PRF1, SNX18, AP2A2, MALL, NRBF2, RAB37, RUSC1, PDGFRB, SORT1, FASLG	528	138	18224	2.5011	0.999728	0.560071	23.6388
GOTERM_CC_DIRECT	GO:0005874~microtubule	17	3.01418	0.0193056	SLC8A1, SHROOM2, KIF5A, RUSC1, SYNJ1, CCT3, KLC2, REEP3, HOOK3, RASSF5, KIF1A, SNTB2, MAP4, ODF2, MAP6, KIF21B, KIF2A	528	311	18224	1.88668	0.999767	0.532465	24.0183
GOTERM_CC_DIRECT	GO:0005925~focal adhesion	20	3.5461	0.0196668	PARVG, GIT1, YWHAZ, TLN2, PEAK1, NFASC, ITGA3, L1CAM, MYH9, SPRY4, CORO1C, TNS3, LPXN, TNS1, PPIA, ITGA5, AIF1L, SNTB2, PDGFRB, SLC9A1	528	391	18224	1.76548	0.999801	0.508401	24.4116
GOTERM_CC_DIRECT	GO:0030863~cortical cytoskeleton	4	0.70922	0.0246092	EPB41, SLC4A1, MYH9, CAPZB	528	22	18224	6.27548	0.999977	0.560564	29.6075
GOTERM_CC_DIRECT	GO:0009986~cell surface	25	4.43262	0.0261844	C10ORF54, ADCYAP1R1, TGFBR1, ADAMTS15, TSPAN14, L1CAM, PTPRT, ITGA3, FZD3, IL15, FZD5, NTSR1, TIMP2, SLC1A4, SLC11A2, BGN, TNS1, TSPAN33, ITGA5, SLC26A9, SORT1, PDGFRB, ROBO2, VAMP1, SLC9A1	528	542	18224	1.59203	0.999989	0.5565	31.1924
GOTERM_CC_DIRECT	GO:0005765~lysosomal membrane	15	2.65957	0.028821	PLEKHM1, TLDC1, SYT7, TPCN1, STARD3, LNPEP, SLC11A2, SLC29A3, KXD1, STX17, PI4K2A, SORT1, ARL8A, ARL8B, ANKFY1	528	274	18224	1.88952	0.999996	0.566729	33.7713
GOTERM_CC_DIRECT	GO:0043195~terminal bouton	6	1.06383	0.0333258	TBC1D24, SYNJ1, SV2A, SYT7, NTSR1, VAMP1	528	62	18224	3.34018	1	0.596983	37.9709
GOTERM_CC_DIRECT	GO:0030425~dendrite	17	3.01418	0.035006	DAB2IP, NCDN, HTT, DPYSL5, ELK1, HCFC1, TP63, FZD3, EPHB3, CAPRIN1, SLC1A4, EPHA7, PI4K2A, SORT1, KIF21B, DBN1, ZNF385A	528	335	18224	1.75152	1	0.593113	39.4728
GOTERM_CC_DIRECT	GO:0014704~intercalated disc	5	0.886525	0.0405275	SLC8A1, SCN1A, DSP, CAPZB, SLC9A1	528	45	18224	3.83502	1	0.626943	44.1739
GOTERM_CC_DIRECT	GO:0031519~PcG protein complex	4	0.70922	0.0420594	PCGF3, RNF2, RING1, PCGF1	528	27	18224	5.11336	1	0.620995	45.4168
GOTERM_CC_DIRECT	GO:0005737~cytoplasm	170	30.1418	0.0447261	RAD51D, SNCAIP, SNCB, PITPNA, BTRC, STAT5B, IL15, CCT3, HOOK3, STARD3, SIN3A, EIF4EBP2, PIP5KL1, KRT80, NSG1, AIF1L, SYK, NUDT16, PABPN1, DAB2IP, YARS, RNF220, EFNB1, BAIAP2, STRN4, UBIAD1, MYH9, VASH1, SLC34A2, TNS3, CCDC6, SSTR3, TNS1, DCLRE1B, PDGFRA, PDGFRB, DSP, ARL8A, ARL8B, ASB4, DBN1, SPATA13, FBXO10, MAP7D3, SH3GL1, KAZN, FGD1, MPLKIP, HMGB3, PEAK1, UBE2V1, MYO9B, SRF, CAPZB, SLC11A2, AK…	528	5222	18224	1.12363	1	0.625248	47.5192
GOTERM_CC_DIRECT	GO:0042641~actomyosin	3	0.531915	0.0454757	STX1A, MYH9, DBN1	528	12	18224	8.62879	1	0.613564	48.0964

## Sheet: Molecular function
Category	Term	Count	%	PValue	Genes	List Total	Pop Hits	Pop Total	Fold Enrichment	Bonferroni	Benjamini	FDR
GOTERM_MF_DIRECT	GO:0005515~protein binding	320	56.7376	5.48468e-09	RAD51D, PNMA2, RUSC1, STAT5B, ADCY6, TLDC1, VPS53, CCT3, SYT7, AMOTL2, SLC35A3, HOOK3, SIN3A, MALL, BRPF3, GAB1, TCEANC2, MVB12B, SYK, DAB2IP, MAGI3, YARS, RNF220, PAN3, KIF5A, EFNB1, TRABD2B, STRN4, PTPRT, MYH9, PPARGC1A, VASH1, BCL2L11, MARK2, SSTR3, DCLRE1B, MTF1, NAV2, PEX26, PDGFRA, SURF4, PDGFRB, ARL8A, EFNA4, ARL8B, DBN1, SH3GL1, KAZN, ORAI2, MGAT5B, BCL2L2, MYO9B, SLC11A2, TRAM2, STX17, H…	494	8785	16881	1.24474	3.79539e-06	3.79539e-06	8.2585e-06
GOTERM_MF_DIRECT	GO:0001077~transcriptional activator activity, RNA polymerase II core promoter proximal region sequence-specific binding	20	3.5461	6.75136e-05	PHOX2B, EGR2, STAT5B, GMEB1, ARID3B, ELK1, TP63, FOSB, ELK3, SRF, DLX3, PLSCR1, MTF1, BCL11B, POU2F2, HOXA10, NFAT5, PBX1, NFIC, TCF12	494	236	16881	2.89594	0.0456464	0.0230898	0.10161
GOTERM_MF_DIRECT	GO:0048407~platelet-derived growth factor binding	4	0.70922	0.003429	PDGFRA, PDGFRB, COL1A1, COL5A1	494	11	16881	12.4262	0.907166	0.547204	5.04058
GOTERM_MF_DIRECT	GO:0046872~metal ion binding	81	14.3617	0.00504493	NRP2, METAP1, ZBTB34, PLEKHM1, ADCY6, TP63, DMRTA2, DPH3, MAZ, PCGF3, PAK3, PDE4A, ZNF444, COL11A2, AGAP2, DDAH1, ZNF281, PRKCA, EGR2, PAN3, ZNF282, ZC3H7B, TRABD2B, GMEB1, TP53, RPH3AL, FIBCD1, CYB5B, RPH3A, ZNF335, ARL3, TNS3, PITPNM2, KSR2, NPTXR, MTF1, PPM1K, PRDM6, CYBRD1, ZNF710, COL1A1, ADAM12, EXT1, ANKFY1, KDM6B, ALPL, FRAS1, FGD1, MGAT5B, PHLPP2, MYO9B, ERI3, TIMP2, HIC1, DAGLA, CNOT6L,…	494	2069	16881	1.33781	0.969801	0.583131	7.33283
GOTERM_MF_DIRECT	GO:0046875~ephrin receptor binding	5	0.886525	0.00644968	EPHA7, EFNB3, EFNB1, SHC1, EFNA4	494	26	16881	6.57155	0.98864	0.591608	9.28342
GOTERM_MF_DIRECT	GO:0008013~beta-catenin binding	8	1.41844	0.0100331	CTNNBIP1, DVL3, SHROOM2, BTRC, PTPRT, DLG5, CARM1, KDM6B	494	82	16881	3.33386	0.999068	0.630963	14.0871
GOTERM_MF_DIRECT	GO:0003682~chromatin binding	21	3.7234	0.0112765	SETDB1, SHMT2, EGR2, CCNT1, STAT5B, TP53, RING1, ELK1, HCFC1, TP63, CIC, DLX3, ATF5, SIN3A, CENPA, SMARCC1, RNF2, SMARCC2, DNMT3B, KDM6B, BAHD1	494	391	16881	1.83533	0.999609	0.625049	15.6976
GOTERM_MF_DIRECT	GO:0098641~cadherin binding involved in cell-cell adhesion	17	3.01418	0.0114814	YWHAZ, DAB2IP, BAIAP2, HCFC1, EPS15L1, KLC2, MYH9, GPRC5A, CAPZB, MARK2, GAPVD1, ATXN2L, UBFD1, TMOD3, FAM129B, DBN1, SH3GL1	494	290	16881	2.00319	0.999662	0.588482	15.9603
GOTERM_MF_DIRECT	GO:0071837~HMG box domain binding	4	0.70922	0.0145729	EGR2, HOXC4, ALX4, TCF12	494	18	16881	7.59379	0.999961	0.637911	19.8319
GOTERM_MF_DIRECT	GO:0008046~axon guidance receptor activity	3	0.531915	0.0162161	EPHA7, ROBO2, EPHB3	494	7	16881	14.6452	0.999988	0.642457	21.8213
GOTERM_MF_DIRECT	GO:0000978~RNA polymerase II core promoter proximal region sequence-specific DNA binding	19	3.36879	0.016962	ZNF281, PHOX2B, EGR2, GMEB1, ARID3B, ELK1, FOSB, ELK3, SRF, MTF1, BCL11B, SMARCC1, POU2F2, SMARCC2, HOXA10, NFAT5, PBX1, NFIC, TCF12	494	355	16881	1.82893	0.999993	0.627132	22.7091
GOTERM_MF_DIRECT	GO:0043565~sequence-specific DNA binding	25	4.43262	0.0180918	TP63, ELK1, DMRTA2, ELK3, HIC1, HOXA1, HOXC4, BCL11B, POU2F2, HOXA10, CREBL2, ZNF281, ERF, SOX13, TP53, FOSB, PPARGC1A, DLX3, ATF5, HOXB8, ZBTB4, FOXC1, PBX1, HOXB9, KDM6B	494	518	16881	1.64923	0.999997	0.62162	24.0359
GOTERM_MF_DIRECT	GO:0044212~transcription regulatory region DNA binding	13	2.30496	0.0229708	ZNF281, KMT2D, EGR2, CCNT1, TP53, TP63, ZNF335, ATF5, BCL11B, FOXC1, CARM1, TCF12, GABPB2	494	213	16881	2.08562	1	0.682938	29.5252
GOTERM_MF_DIRECT	GO:0005484~SNAP receptor activity	5	0.886525	0.0263895	STX1A, STX17, SEC22C, VAMP1, STX1B	494	39	16881	4.38103	1	0.708812	33.1484
GOTERM_MF_DIRECT	GO:0004842~ubiquitin-protein transferase activity	17	3.01418	0.0328273	DTX4, RNF220, BTRC, FEM1A, KLHL3, KCTD10, RNF2, KLHL21, RNF11, RNF19B, KCTD13, UBE2D1, FBXO9, ASB4, FBXO22, FBXO10, UNKL	494	329	16881	1.76573	1	0.763926	39.5038
GOTERM_MF_DIRECT	GO:0003779~actin binding	15	2.65957	0.0344064	PARVG, SHROOM2, EPB41, MARCKSL1, TLN2, RUSC1, MYO9B, MYH9, KLHL3, CAPZB, TNS1, PLEKHH2, SNTB2, TMOD3, DBN1	494	278	16881	1.84382	1	0.75954	40.974
GOTERM_MF_DIRECT	GO:0000149~SNARE binding	5	0.886525	0.0447222	STX1A, STX17, SEC22C, VAMP1, STX1B	494	46	16881	3.71435	1	0.827775	49.7884
GOTERM_MF_DIRECT	GO:0043014~alpha-tubulin binding	4	0.70922	0.0472537	ARL8A, ARL8B, ARL4C, PPARGC1A	494	28	16881	4.88172	1	0.828474	51.755

## Sheet: KEGG Pathway
Category	Term	Count	%	PValue	Genes	List Total	Pop Hits	Pop Total	Fold Enrichment	Bonferroni	Benjamini	FDR
KEGG_PATHWAY	hsa04010:MAPK signaling pathway	20	3.5461	0.000102953	PRKCA, TAOK1, FGF14, TGFBR1, TP53, CACNB1, FGF11, CACNG4, FASLG, ELK1, TAB1, SRF, CACNA2D2, TGFB2, DUSP4, RASGRF1, PDGFRA, PDGFRB, RAP1A, RAP1B	197	255	6910	2.75107	0.0224968	0.0224968	0.131069
KEGG_PATHWAY	hsa04510:Focal adhesion	17	3.01418	0.000229927	PARVG, PRKCA, TLN2, ELK1, ITGA3, COL5A3, COL5A1, RASGRF1, PAK3, ITGA5, PDGFRA, PDGFRB, RAP1A, SHC1, RAP1B, COL1A1, COL11A2	197	206	6910	2.89463	0.04955	0.0250898	0.292502
KEGG_PATHWAY	hsa04151:PI3K-Akt signaling pathway	21	3.7234	0.001764	PRKCA, YWHAZ, PHLPP2, FGF14, TP53, FGF11, FASLG, ITGA3, COL5A3, G6PC3, BCL2L11, COL5A1, IFNAR1, TSC1, ITGA5, PDGFRA, PDGFRB, COL1A1, EFNA4, COL11A2, SYK	197	345	6910	2.13507	0.323071	0.12196	2.22399
KEGG_PATHWAY	hsa04014:Ras signaling pathway	16	2.83688	0.00183178	PRKCA, FGF14, FGF11, ELK1, FASLG, RASSF5, KSR2, RASGRF1, PAK3, GAB1, PDGFRA, PDGFRB, RAP1A, SHC1, RAP1B, EFNA4	197	226	6910	2.48327	0.333154	0.0963371	2.30853
KEGG_PATHWAY	hsa04360:Axon guidance	11	1.95035	0.00314336	EPHA7, EFNB3, SEMA4G, PAK3, SEMA3G, EFNB1, DPYSL5, ROBO2, L1CAM, EFNA4, EPHB3	197	127	6910	3.03809	0.501313	0.129907	3.93118
KEGG_PATHWAY	hsa04144:Endocytosis	16	2.83688	0.00640192	GIT1, KIF5A, TGFBR1, EPS15L1, ARPC4, CAPZB, TGFB2, AP2A2, PIP5KL1, PDGFRA, ARAP2, AGAP2, RAB11FIP1, MVB12B, IQSEC2, SH3GL1	197	258	6910	2.17526	0.758134	0.210663	7.85568
KEGG_PATHWAY	hsa04611:Platelet activation	10	1.77305	0.0113526	TLN2, ADCY6, TBXA2R, RAP1A, RAP1B, COL1A1, COL5A3, COL11A2, COL5A1, SYK	197	130	6910	2.69816	0.919803	0.302649	13.5361
KEGG_PATHWAY	hsa05166:HTLV-I infection	15	2.65957	0.0140475	DVL3, EGR2, TLN2, TGFBR1, STAT5B, ADCY6, TP53, ELK1, FZD3, IL15, FZD5, SRF, TGFB2, PDGFRA, PDGFRB	197	256	6910	2.05524	0.956129	0.323494	16.491
KEGG_PATHWAY	hsa05161:Hepatitis B	10	1.77305	0.0217949	PRKCA, YWHAZ, EGR2, TGFBR1, STAT5B, TP53, FASLG, ELK1, TGFB2, IFNAR1	197	145	6910	2.41904	0.992326	0.417895	24.4752
KEGG_PATHWAY	hsa05410:Hypertrophic cardiomyopathy (HCM)	7	1.24113	0.0228635	PRKAG3, ITGA5, CACNB1, CACNG4, ITGA3, CACNA2D2, TGFB2	197	78	6910	3.14786	0.993973	0.400195	25.5195
KEGG_PATHWAY	hsa05414:Dilated cardiomyopathy	7	1.24113	0.0315181	ITGA5, ADCY6, CACNB1, CACNG4, ITGA3, CACNA2D2, TGFB2	197	84	6910	2.92301	0.999156	0.474508	33.4996
KEGG_PATHWAY	hsa04015:Rap1 signaling pathway	12	2.12766	0.0356614	PRKCA, RASSF5, MAGI3, FGF14, TLN2, ADCY6, PDGFRA, FGF11, PDGFRB, RAP1A, RAP1B, EFNA4	197	210	6910	2.00435	0.999673	0.487657	37.0341
KEGG_PATHWAY	hsa04512:ECM-receptor interaction	7	1.24113	0.0365518	ITGA5, ITGA3, COL1A1, SV2A, COL5A3, COL11A2, COL5A1	197	87	6910	2.82222	0.999733	0.469015	37.7708
KEGG_PATHWAY	hsa04810:Regulation of actin cytoskeleton	12	2.12766	0.0370338	GIT1, FGD1, FGF14, PAK3, ITGA5, BAIAP2, PDGFRA, FGF11, PDGFRB, ARPC4, ITGA3, SLC9A1	197	211	6910	1.99485	0.999761	0.448826	38.1662
